# Supplementary material for: Highly Aggressive and Metastatic MDA-MB-231 and Mel Z Cancer Cells Have Common Sets of Down- and Upregulated Genes During Formation of the Vasculogenic Mimicry Phenotype
Source: Int J Mol Sci. 2026 May 29;27(11):4952. doi: 10.3390/ijms27114952 (PMC13256147; doi:10.3390/ijms27114952)
Supplement: Supplementary file 1 [file ijms-27-04952-s001.zip]

Archive with 2 entries (2 files):
- Supplemental Information-May-2026.pdf
- Table S1.xlsx
