# Supplementary material for: Highly Aggressive and Metastatic MDA-MB-231 and Mel Z Cancer Cells Have Common Sets of Down- and Upregulated Genes During Formation of the Vasculogenic Mimicry Phenotype
Source: Int J Mol Sci. 2026 May 29;27(11):4952. doi: 10.3390/ijms27114952 (PMC13256147; doi:10.3390/ijms27114952)
Supplement: Supplementary file 1 [file ijms-27-04952-s001.zip › Table S1.xlsx]

## Sheet: All.3x2
GeneID	symbol	baseMean	log2FoldChange	lfcSE	stat	pvalue	padj	MDAMB231.rep1	MDAMB231.rep2	MDAMB231.rep3	MDAMB231.25.rep1	MDAMB231.25.rep2	MDAMB231.25.rep3
ENSG00000089280	FUS	3911.57	4.62985	0.087663	52.8142	0	0	360.148	352.586	402.452	9317.31	9125.34
ENSG00000105193	RPS16	3725.23	3.1131	0.0785943	39.6097	0	0	906.358	896.453	948.358	7791.13	8083.84
ENSG00000124635	H2BC11	3544.96	-5.66637	0.141783	-39.965	0	0	6073.71	5895.46	5524.62	127.856	103.174
ENSG00000142871	CCN1	7607.12	3.11534	0.0809164	38.5007	0	0	1968.38	1785.05	1861.66	15320.1	17100.4
ENSG00000158373	H2BC5	3882.75	-3.99093	0.105448	-37.8475	0	0	6513.07	6071.75	6044.57	438.595	345.773
ENSG00000158417	EIF5B	2199.19	3.73674	0.0969101	38.5588	0	0	363.833	339.738	406.996	5064.07	4821.3
ENSG00000168298	H1-4	10008.5	-8.63187	0.208689	-41.3624	0	0	17247.5	17322.4	15387.9	46.9345	37.6446
ENSG00000173812	EIF1	4660.04	2.78831	0.0734742	37.9496	0	0	1403.75	1379.65	1374.18	9488.86	9653.76
ENSG00000177954	RPS27	1768.05	5.54203	0.116478	47.5802	0	0	91.1885	94.9269	89.578	4466.87	4097.69
ENSG00000179820	MYADM	1904.27	3.96594	0.102508	38.6892	0	0	268.039	274.788	290.155	4021.8	4666.54
ENSG00000198712	MT-CO2	10140.2	3.39028	0.0890251	38.0823	0	0	2018.12	2373.89	1952.54	22708.2	21648.5
ENSG00000198727	MT-CYB	4537.27	5.31632	0.0878676	60.5038	0	0	280.013	256.231	286.909	11062	10801.2
ENSG00000198763	MT-ND2	7235.92	7.82209	0.116066	67.3934	0	0	84.7408	60.6676	92.8235	17768.8	18172.6
ENSG00000198786	MT-ND5	4701.04	5.69113	0.104343	54.5422	0	0	219.221	204.129	238.875	12427.9	10415
ENSG00000198804	MT-CO1	18948.6	2.84339	0.0685341	41.4886	0	0	5445.52	5659.93	5273.42	38957.3	39407
ENSG00000198840	MT-ND3	1969.46	4.69927	0.109718	42.8303	0	0	161.192	186.999	186.945	5002.57	4309.62
ENSG00000198886	MT-ND4	9408.9	6.52069	0.0880566	74.0511	0	0	278.171	244.812	236.927	23551.4	22733.2
ENSG00000198888	MT-ND1	4243.86	6.55826	0.108591	60.3944	0	0	122.506	120.621	92.1744	10273.8	10610.2
ENSG00000198899	MT-ATP6	7054.59	6.11427	0.0866279	70.5808	0	0	241.327	265.51	240.173	17454.8	17071.2
ENSG00000212907	MT-ND4L	1667.05	6.06958	0.134479	45.134	0	0	65.3978	55.6714	61.666	4381.09	3771.44
ENSG00000145425	RPS3A	2964.67	3.16041	0.0843909	37.4497	6.07705e-307	6.00326e-304	719.376	728.011	682.87	6591.87	6101.22
ENSG00000227234	SPANXB1	2860.31	-4.57309	0.12228	-37.3985	4.12761e-306	3.89215e-303	4417.58	4953.33	4540.56	199.067	191.012
ENSG00000167996	FTH1	1284.53	3.99589	0.107232	37.2639	6.31842e-304	5.69894e-301	188.825	194.85	169.419	2887.28	2982.29
ENSG00000198695	MT-ND6	1064.76	6.66627	0.181957	36.6366	7.4808e-294	6.46622e-291	25.7907	24.267	27.2629	2908.32	2338.15
ENSG00000184678	H2BC21	3360.05	-6.57221	0.184096	-35.7	3.95111e-279	3.27863e-276	5635.26	5893.32	5154.63	59.8819	57.1641
ENSG00000136938	ANP32B	1694.67	3.61227	0.102221	35.3378	1.54278e-273	1.23096e-270	336.2	280.498	310.926	3936.02	3609.7
ENSG00000287080	H3C3	4518.55	-7.64719	0.221025	-34.5988	2.63258e-262	2.0227e-259	7816.42	7827.55	6874.14	35.6055	39.0389
ENSG00000070756	PABPC1	11466.2	2.79888	0.0831825	33.6474	3.39883e-248	2.51817e-245	3666.88	3099.04	3403.96	22852.2	24308.7
ENSG00000167978	SRRM2	2856.5	3.20417	0.0958657	33.4235	6.24037e-245	4.46401e-242	740.561	600.966	660.8	6358.82	5921.36
ENSG00000248527	MTATP6P1	731.824	6.71215	0.206059	32.5739	9.59843e-233	6.63731e-230	21.1852	19.9846	11.6841	1827.21	1779.06
ENSG00000096746	HNRNPH3	1398.27	3.34676	0.103999	32.1806	3.30036e-227	2.20858e-224	313.173	274.075	311.576	3188.31	2904.21
ENSG00000141522	ARHGDIA	2376.75	2.75238	0.0856634	32.1302	1.66897e-226	1.08196e-223	753.456	700.889	711.431	4711.25	5006.74
ENSG00000142669	SH3BGRL3	2479.78	2.98243	0.0934978	31.8984	2.80569e-223	1.76376e-220	677.927	635.939	665.344	4814.83	5604.87
ENSG00000122026	RPL21	854.648	3.80382	0.119415	31.8539	1.16313e-222	7.09682e-220	141.849	129.9	142.805	1998.76	1859.92
ENSG00000039523	RIPOR1	911.267	4.70587	0.148607	31.6665	4.49441e-220	2.6639e-217	100.399	67.0912	82.4377	1919.46	2386.95
ENSG00000228253	MT-ATP8	1616.52	9.18105	0.290445	31.6103	2.66882e-219	1.53791e-216	4.60548	7.13736	8.4385	4324.45	3737.97
ENSG00000116649	SRM	1374.28	3.51179	0.111562	31.4784	1.71635e-217	9.62315e-215	288.303	244.812	267.436	2790.18	3280.66
ENSG00000147604	RPL7	2768.49	2.71063	0.0868021	31.2277	4.48744e-214	2.44979e-211	880.568	841.495	858.78	5960.68	5300.92
ENSG00000286522	H3C2	6146.9	-8.98355	0.288917	-31.0939	2.91657e-212	1.55139e-209	10741.8	10369.9	9582.89	16.1843	23.7022
ENSG00000175592	FOSL1	1610.44	3.28668	0.107561	30.5565	4.63309e-205	2.40284e-202	389.624	310.475	374.54	3337.2	3640.38
ENSG00000083857	FAT1	11659.6	-2.20639	0.072561	-30.4074	4.38613e-203	2.21927e-200	16526.3	16971.9	17439.1	3796.84	3563.69
ENSG00000168528	SERINC2	1169.89	3.42425	0.113083	30.2807	2.05706e-201	1.01604e-198	227.511	223.399	264.839	2416.32	2717.39
ENSG00000138363	ATIC	879.644	3.65121	0.120773	30.2319	9.02537e-201	4.35421e-198	152.902	139.892	175.261	1971.25	1958.92
ENSG00000141076	UTP4	1438.48	3.19337	0.106136	30.0874	7.07799e-199	3.33711e-196	361.991	294.059	358.312	3100.91	3077.1
ENSG00000197594	ENPP1	3818.36	-3.0236	0.100497	-30.0865	7.28649e-199	3.35907e-196	5734.74	6496.43	5414.27	718.583	727.797
ENSG00000170144	HNRNPA3	922.618	3.56957	0.120107	29.7198	4.26384e-194	1.9229e-191	179.614	154.881	183.051	2168.7	1926.85
ENSG00000125148	MT2A	5959.96	2.0896	0.0705772	29.6073	1.20518e-192	5.31947e-190	2587.36	2606.56	2571.8	10866.1	11167.9
ENSG00000072062	PRKACA	827.205	3.53715	0.119758	29.5358	9.99715e-192	4.32064e-189	151.981	159.163	161.63	1725.25	1938
ENSG00000113594	LIFR	2178.82	-3.03225	0.102898	-29.4684	7.32349e-191	3.10053e-188	3192.52	3510.16	3370.21	412.7	408.514
ENSG00000278828	H3C10	2225.95	-6.70684	0.227625	-29.4644	8.24092e-191	3.41916e-188	3797.68	3803.5	3456.54	46.9345	25.0964
ENSG00000153292	ADGRF1	1778.25	-6.0996	0.20885	-29.2057	1.64201e-187	6.6791e-185	2969.61	2897.06	2937.25	56.6451	30.6734
ENSG00000168906	MAT2A	2370.8	2.33726	0.0817187	28.6013	6.47897e-180	2.58474e-177	891.621	895.025	925.639	4617.38	4524.33
ENSG00000089327	FXYD5	1735.02	2.84612	0.0997379	28.536	4.18724e-179	1.63895e-176	465.153	505.325	525.135	3345.3	3834.18
ENSG00000274641	H2BC17	2675.37	-7.49075	0.263525	-28.4251	9.88978e-178	3.79932e-175	4573.24	4440.87	4314.02	19.4212	29.2792
ENSG00000163682	RPL9	1738.67	2.80173	0.0991709	28.2515	1.36303e-175	5.14112e-173	532.393	481.772	525.135	3825.97	3328.07
ENSG00000223617	LINC00370	458.824	5.67274	0.203975	27.811	3.19467e-170	1.18345e-167	23.9485	14.2747	27.2629	1162.03	1066.6
ENSG00000143368	SF3B4	1400.96	2.87242	0.103941	27.6351	4.21281e-168	1.53324e-165	412.651	389.7	390.119	2675.27	3137.05
ENSG00000103005	USB1	766.969	3.5915	0.130303	27.5626	3.12761e-167	1.11866e-164	159.35	122.049	144.753	1608.72	1799.97
ENSG00000197061	H4C3	3989.22	-8.58748	0.312647	-27.467	4.35463e-166	1.53113e-163	7196.52	6394.36	6319.79	24.2765	11.154
ENSG00000105640	RPL18A	2732.86	2.35283	0.0862533	27.2781	7.71337e-164	2.6669e-161	1071.23	1073.46	958.744	5390.99	5169.87
ENSG00000175826	CTDNEP1	601.201	3.66035	0.134705	27.1731	1.35103e-162	4.59461e-160	114.216	97.7819	107.753	1285.03	1401.22
ENSG00000163191	S100A11	3140.85	2.5817	0.0958357	26.9388	7.72309e-160	2.58412e-157	1040.84	1115.57	991.2	5727.63	6829.02
ENSG00000141867	BRD4	1062.4	2.89091	0.107995	26.769	7.42445e-158	2.44476e-155	311.33	275.502	307.681	2107.2	2310.27
ENSG00000099250	NRP1	8264.27	-2.04373	0.0763537	-26.7666	7.90645e-158	2.5628e-155	11433.6	12491.8	11645.1	2835.49	2915.37
ENSG00000198938	MT-CO3	17400.9	2.03364	0.0759816	26.7649	8.28046e-158	2.64274e-155	7506.93	8357.85	7462.88	31195.3	32481.8
ENSG00000136999	CCN3	406.237	5.14738	0.192327	26.7637	8.5616e-158	2.69107e-155	23.9485	28.5495	29.2102	1039.03	910.443
ENSG00000168488	ATXN2L	891.701	3.05655	0.114551	26.6829	7.43151e-157	2.30099e-154	247.775	211.266	223.945	1811.02	1964.49
ENSG00000168066	SF1	2671.05	2.1663	0.0814918	26.583	1.06657e-155	3.25382e-153	1114.53	1077.03	1152.83	5104.53	4906.35
ENSG00000131263	RLIM	2708.62	-2.39422	0.090476	-26.4625	2.62307e-154	7.88631e-152	3951.5	3902	4164.08	786.557	738.951
ENSG00000233927	RPS28	2115.31	2.4275	0.0919501	26.4002	1.3643e-153	4.04319e-151	761.746	796.53	747.132	4402.13	3869.03
ENSG00000091136	LAMB1	2436.92	-2.56505	0.0978741	-26.2076	2.17475e-151	6.35426e-149	3553.59	3625.78	3773.96	564.832	666.45
ENSG00000138668	HNRNPD	3313.53	2.82183	0.107715	26.1971	2.87008e-151	8.26943e-149	1099.79	806.522	996.393	6803.88	6861.09
ENSG00000088832	FKBP1A	4353	2.21852	0.0850805	26.0755	6.90949e-150	1.96352e-147	1799.82	1828.59	1678.61	7702.11	8755.87
ENSG00000131504	DIAPH1	2455.84	2.23969	0.0859692	26.0523	1.26799e-149	3.55465e-147	1027.94	938.563	995.094	4487.91	4829.67
ENSG00000270647	TAF15	1974.39	3.24959	0.124901	26.0173	3.15635e-149	8.73046e-147	475.285	355.441	514.1	4518.66	4008.46
ENSG00000110107	PRPF19	1754.76	2.33856	0.0899184	26.0076	4.06313e-149	1.10907e-146	710.165	644.504	654.309	3361.48	3403.36
ENSG00000078269	SYNJ2	3987.35	-2.06373	0.0795994	-25.9264	3.35577e-148	9.04097e-146	5822.25	5726.31	5645.36	1401.56	1341.26
ENSG00000065534	MYLK	1334.76	-3.42612	0.132791	-25.8008	8.69022e-147	2.31126e-144	1984.04	2082.68	2214.78	224.962	167.31
ENSG00000116747	RO60	2342.94	-2.37415	0.0921267	-25.7704	1.90297e-146	4.99711e-144	3490.95	3451.63	3435.77	699.162	637.171
ENSG00000158406	H4C8	1227.84	-3.20382	0.124574	-25.7183	7.30624e-146	1.8946e-143	1949.96	1923.52	1850.63	218.488	196.589
ENSG00000198563	DDX39B	846.776	3.16447	0.123657	25.5907	1.93462e-144	4.95478e-142	173.166	202.701	227.84	1879	1751.17
ENSG00000150687	PRSS23	10475.4	-2.35612	0.0923948	-25.5006	1.94065e-143	4.90961e-141	15098.6	15922.7	15325.6	2665.56	3364.32
ENSG00000101557	USP14	1669.67	2.34361	0.092495	25.3377	1.22709e-141	3.067e-139	680.69	605.248	620.555	3264.38	3177.49
ENSG00000105976	MET	5261.16	-1.92172	0.0765268	-25.1117	3.70274e-139	9.14446e-137	7280.34	7510.65	7579.72	1916.22	2018.87
ENSG00000167615	LENG8	717.699	2.8969	0.115478	25.0862	7.04308e-139	1.71893e-136	203.562	197.705	200.577	1480.86	1505.79
ENSG00000054654	SYNE2	1900.96	-2.84122	0.1133	-25.077	8.86486e-139	2.13839e-136	2895	2745.74	3052.14	456.398	355.533
ENSG00000116698	SMG7	749.259	2.95339	0.118529	24.917	4.86281e-137	1.15953e-134	210.01	194.136	204.471	1484.1	1653.58
ENSG00000149177	PTPRJ	3242.55	-2.42537	0.0975871	-24.8534	2.37723e-136	5.60404e-134	4898.39	4954.04	4567.18	987.243	805.874
ENSG00000164251	F2RL1	6865.42	-1.82469	0.0737474	-24.7425	3.73358e-135	8.7026e-133	9952.44	9519.1	9419.32	2697.92	2738.3
ENSG00000136205	TNS3	2690.17	-2.24578	0.0909639	-24.6887	1.41542e-134	3.26253e-132	3860.31	4024.76	3905.73	882.045	777.989
ENSG00000148943	LIN7C	2382.13	-2.40775	0.0976609	-24.6542	3.31857e-134	7.56524e-132	3661.36	3278.9	3640.24	684.596	645.536
ENSG00000096384	HSP90AB1	35986.6	1.75143	0.0711391	24.6199	7.7426e-134	1.74587e-131	18741.5	17606.4	19108.7	60296.3	64179.9
ENSG00000110104	CCDC86	692.549	3.04903	0.124032	24.5827	1.93273e-133	4.31124e-131	172.245	187.713	171.367	1374.05	1557.37
ENSG00000089159	PXN	1601.32	2.43467	0.0990576	24.5783	2.15368e-133	4.75299e-131	589.501	552.432	597.836	2906.7	3360.13
ENSG00000087086	FTL	20407.3	1.9423	0.0792573	24.5062	1.26745e-132	2.76772e-130	10074.9	9331.39	9240.16	39022	34368.2
ENSG00000111676	ATN1	462.947	4.08401	0.166882	24.4724	2.90899e-132	6.28614e-130	77.372	57.8126	55.1748	962.966	1161.41
ENSG00000076201	PTPN23	649.376	3.20396	0.131023	24.4534	4.63222e-132	9.90673e-130	164.876	150.598	140.858	1293.13	1497.42
ENSG00000122566	HNRNPA2B1	8251.93	2.0372	0.0833198	24.4504	4.98587e-132	1.05543e-129	3590.43	3422.37	4027.76	15391.3	14827.8
ENSG00000140941	MAP1LC3B	1107.93	2.67783	0.109676	24.4157	1.16506e-131	2.44133e-129	318.699	382.563	349.224	2131.47	2357.67
ENSG00000200087	SNORA73B	2757.92	-8.18968	0.335581	-24.4045	1.53214e-131	3.17843e-129	4550.21	5343.03	3865.48	11.329	19.5194
ENSG00000198624	CCDC69	807.001	3.0486	0.12513	24.3634	4.17648e-131	8.57833e-129	212.773	231.251	176.559	1670.22	1744.2
ENSG00000137818	RPLP1	4747.67	1.95507	0.080409	24.314	1.39353e-130	2.8342e-128	2227.21	2313.22	2083.01	8247.52	8867.41
ENSG00000185236	RAB11B	631.302	3.30396	0.135982	24.2971	2.10301e-130	4.23563e-128	147.375	137.037	133.069	1233.24	1505.79
ENSG00000204310	AGPAT1	759.684	2.79925	0.115479	24.2403	8.36061e-130	1.6677e-127	226.59	231.964	215.506	1498.67	1625.69
ENSG00000176890	TYMS	560.761	3.09873	0.128654	24.0858	3.521e-128	6.95649e-126	140.007	134.182	143.455	1212.2	1173.96
ENSG00000099797	TECR	1606.95	2.31327	0.096272	24.0285	1.40182e-127	2.74346e-125	633.714	636.653	593.941	2895.37	3275.08
ENSG00000205426	KRT81	2046.92	-3.05544	0.127171	-24.0263	1.47773e-127	2.865e-125	3303.97	2913.47	3261.16	304.265	451.736
ENSG00000060982	BCAT1	5289.85	-1.94059	0.0809614	-23.9693	5.81089e-127	1.11617e-124	7269.29	7472.11	7791.34	2053.79	1862.71
ENSG00000134363	FST	2428.04	2.21797	0.0925579	23.963	6.76158e-127	1.28687e-124	914.648	958.548	1083.37	4688.59	4495.05
ENSG00000107290	SETX	2620.64	-2.1082	0.0882722	-23.8829	4.60911e-126	8.69237e-124	3638.33	3819.2	3890.8	872.334	882.558
ENSG00000075785	RAB7A	1742.05	2.37072	0.0993205	23.8694	6.36852e-126	1.19022e-123	686.216	663.061	611.467	3130.05	3619.46
ENSG00000164741	DLC1	1546.02	-2.97879	0.125226	-23.7873	4.52347e-125	8.37851e-123	2445.51	2125.51	2558.16	271.896	329.042
ENSG00000171863	RPS7	5356.63	1.71716	0.0723849	23.7226	2.10797e-124	3.8699e-122	2871.06	2805.7	2715.9	9152.23	9238.28
ENSG00000092964	DPYSL2	4561.57	-1.86364	0.07877	-23.6592	9.48712e-124	1.72641e-121	6307.66	6689.14	6279.55	1770.56	1760.93
ENSG00000137628	DDX60	832.695	-4.04029	0.170893	-23.6423	1.41663e-123	2.55547e-121	1387.17	1291.15	1322.25	89.0137	73.8951
ENSG00000148337	CIZ1	1239.32	2.44931	0.104193	23.5073	3.43205e-122	6.13775e-120	438.442	411.112	484.889	2348.34	2513.83
ENSG00000113441	LNPEP	2104.61	-2.16725	0.0927773	-23.3597	1.09961e-120	1.94969e-118	2970.53	3129.02	3062.53	695.925	665.055
ENSG00000085872	CHERP	622.206	3.02089	0.129378	23.3493	1.39938e-120	2.46019e-118	148.296	168.442	167.472	1228.39	1398.43
ENSG00000148926	ADM	892.993	2.55391	0.109591	23.3039	4.04681e-120	7.05471e-118	323.305	289.063	297.295	1841.77	1713.53
ENSG00000181222	POLR2A	2565.5	2.50159	0.107437	23.2843	6.39103e-120	1.10485e-117	1030.71	766.553	892.534	4973.44	5164.29
ENSG00000181826	RELL1	939.12	-3.38683	0.14551	-23.2756	7.83441e-120	1.34318e-117	1518.89	1410.34	1483.23	161.843	121.299
ENSG00000177119	ANO6	2299.17	-2.13552	0.0926722	-23.0438	1.69832e-117	2.88784e-115	3256.07	3409.52	3317.63	713.728	798.903
ENSG00000088247	KHSRP	3244.65	2.03754	0.0890504	22.8807	7.22969e-116	1.21935e-113	1545.6	1333.26	1465.05	5669.36	6209.97
ENSG00000148154	UGCG	3560.39	-2.17838	0.0952423	-22.8719	8.84314e-116	1.47944e-113	4756.54	5562.86	5194.87	1205.73	1081.94
ENSG00000196787	H2AC11	3276.76	-9.02263	0.394799	-22.8537	1.34261e-115	2.2282e-113	5804.75	5459.37	5098.8	9.71059	11.154
ENSG00000175166	PSMD2	12832.9	2.39273	0.105047	22.7779	7.60204e-115	1.25162e-112	4858.78	4426.59	4971.58	21353.6	28554.2
ENSG00000144028	SNRNP200	3912.02	1.68068	0.0739729	22.7203	2.82359e-114	4.61224e-112	2077.07	2078.4	2079.77	6553.03	6771.85
ENSG00000108107	RPL28	4879.83	1.6617	0.0732334	22.6904	5.56654e-114	9.02171e-112	2627.89	2625.84	2593.22	8503.24	8048.98
ENSG00000137166	FOXP4	647.012	2.77125	0.122215	22.6751	7.88286e-114	1.26767e-111	190.667	201.987	190.191	1260.76	1391.46
ENSG00000204673	AKT1S1	682.123	2.64314	0.116692	22.6506	1.37533e-113	2.19471e-111	221.063	224.827	214.857	1341.68	1408.19
ENSG00000024422	EHD2	984.982	2.47653	0.109867	22.5411	1.64211e-112	2.60042e-110	378.57	354.013	315.47	1898.42	1978.44
ENSG00000090273	NUDC	2050.22	2.10495	0.0934458	22.5259	2.31226e-112	3.63393e-110	921.096	886.46	845.149	3541.13	4057.26
ENSG00000112759	SLC29A1	3018.98	2.87349	0.127791	22.4858	5.71455e-112	8.91341e-110	923.859	797.957	845.149	5067.31	7460.61
ENSG00000123146	ADGRE5	2825.73	1.81123	0.0806015	22.4715	7.8899e-112	1.22146e-109	1463.62	1418.91	1350.16	4898.99	4996.98
ENSG00000233822	H2BC15	813.864	-5.21017	0.231985	-22.4591	1.04333e-111	1.60325e-109	1376.12	1366.81	1254.09	38.8423	33.4619
ENSG00000003436	TFPI	1534.06	-2.97266	0.132923	-22.3638	8.87286e-111	1.35344e-108	2201.42	2705.06	2161.56	331.778	270.484
ENSG00000026508	CD44	8442.03	2.0227	0.0913647	22.1387	1.33976e-108	2.02871e-106	4074.93	3528	3781.1	14086.8	16739.3
ENSG00000006468	ETV1	2272.06	-2.56782	0.116053	-22.1263	1.76481e-108	2.65297e-106	3339.89	3822.06	3048.25	623.096	527.025
ENSG00000115758	ODC1	4453.39	2.01771	0.0913192	22.0951	3.52235e-108	5.25692e-106	2131.42	1769.35	2119.36	8100.25	8146.58
ENSG00000087074	PPP1R15A	2486.14	1.94709	0.0881348	22.0922	3.7533e-108	5.56158e-106	1076.76	1248.32	1154.13	4462.01	4489.47
ENSG00000131467	PSME3	2555.08	1.83593	0.0832048	22.0652	6.82085e-108	1.00354e-105	1304.27	1189.08	1287.2	4523.51	4471.35
ENSG00000130175	PRKCSH	3726.25	1.69264	0.0768591	22.0226	1.74778e-107	2.55336e-105	2052.2	1907.1	1948	6321.59	6402.38
ENSG00000206560	ANKRD28	4119.81	-1.85204	0.0843762	-21.9498	8.69496e-107	1.26138e-104	5430.78	5939	6016.65	1642.71	1569.92
ENSG00000114554	PLXNA1	3093.21	-1.92504	0.0879456	-21.889	3.30383e-106	4.75958e-104	4351.26	4641.43	4163.43	1165.27	1144.68
ENSG00000141349	G6PC3	645.32	2.69984	0.123346	21.8884	3.3522e-106	4.79595e-104	213.694	210.552	182.402	1299.6	1320.35
ENSG00000177565	TBL1XR1	3498.72	-1.72365	0.0789166	-21.8415	9.36809e-106	1.3311e-103	4813.65	4886.24	4855.39	1474.39	1463.96
ENSG00000090020	SLC9A1	286.473	4.24203	0.19453	21.8065	2.01262e-105	2.84026e-103	35.9227	38.5418	31.1576	619.859	706.883
ENSG00000126067	PSMB2	2273.5	1.81804	0.0834992	21.7732	4.16783e-105	5.842e-103	1179	1087.73	1127.51	3942.5	4030.77
ENSG00000112419	PHACTR2	1343.6	-2.37287	0.109201	-21.7294	1.08181e-104	1.50619e-102	1905.75	1972.05	2073.28	393.279	373.658
ENSG00000160131	VMA21	3513.86	-1.89789	0.0877113	-21.6379	7.89776e-104	1.09226e-101	5152.61	4626.44	5123.47	1365.96	1300.83
ENSG00000196230	TUBB	29695.1	1.49365	0.0691728	21.5931	2.087e-103	2.86721e-101	17651.9	16632.2	17319.7	46902.1	49969.8
ENSG00000197321	SVIL	1661.93	-2.19467	0.101839	-21.5504	5.24469e-103	7.15797e-101	2427.09	2527.34	2299.82	513.043	542.362
ENSG00000134955	SLC37A2	1663.8	-2.17825	0.101191	-21.5262	8.84652e-103	1.19948e-100	2419.72	2522.34	2308.26	548.648	520.054
ENSG00000204619	PPP1R11	863.535	2.31966	0.107892	21.4998	1.56238e-102	2.10465e-100	345.411	316.185	336.891	1616.81	1702.37
ENSG00000143369	ECM1	671.469	3.12221	0.145595	21.4444	5.14523e-102	6.88631e-100	176.85	174.865	143.455	1236.48	1625.69
ENSG00000102271	KLHL4	1085.1	-2.58189	0.120489	-21.4284	7.26857e-102	9.66579e-100	1587.97	1600.2	1692.24	291.318	253.753
ENSG00000132470	ITGB4	2143.9	-2.24926	0.104995	-21.4226	8.22783e-102	1.08717e-99	3116.07	3306.74	2981.39	587.49	727.797
ENSG00000184743	ATL3	6618.15	-1.57155	0.0734765	-21.3884	1.71337e-101	2.24961e-99	8918.05	8826.78	9282.35	3079.87	2983.69
ENSG00000221963	APOL6	968.581	-3.09547	0.144812	-21.3758	2.24298e-101	2.92646e-99	1498.62	1494.56	1496.21	216.87	136.636
ENSG00000096070	BRPF3	959.822	2.2362	0.104785	21.3408	4.74264e-101	6.14913e-99	393.308	366.147	399.855	1767.33	1872.47
ENSG00000029993	HMGB3	4730.56	-2.45311	0.11496	-21.3388	4.95854e-101	6.38912e-99	6102.26	8335.73	6646.94	1306.07	1261.79
ENSG00000112033	PPARD	579.008	3.19978	0.150098	21.318	7.73603e-101	9.90642e-99	112.374	162.018	130.472	1137.76	1352.42
ENSG00000203950	RTL8A	384.728	3.30626	0.155158	21.309	9.36175e-101	1.19147e-98	86.583	92.072	75.2974	810.834	858.856
ENSG00000135486	HNRNPA1	5452.55	1.58793	0.0745221	21.3081	9.54418e-101	1.20728e-98	2928.16	2997.69	3146.91	9284.94	8905.05
ENSG00000175334	BANF1	1428.15	1.94363	0.0913025	21.2878	1.47286e-100	1.85179e-98	662.268	658.065	682.221	2629.95	2508.25
ENSG00000085224	ATRX	1586.07	-2.26518	0.106601	-21.2491	3.36147e-100	4.20082e-98	2170.1	2330.35	2462.74	500.095	467.072
ENSG00000263934	SNORD3A	21432.5	-10.1096	0.476098	-21.2344	4.59822e-100	5.71198e-98	40016.1	38544.6	28537.7	19.4212	44.6159
ENSG00000162231	NXF1	1107.44	2.18679	0.103022	21.2265	5.43635e-100	6.71293e-98	446.731	455.364	469.96	1956.68	2208.49
ENSG00000225206	MIR137HG	319.685	4.18427	0.197293	21.2084	7.98888e-100	9.80646e-98	46.9759	28.5495	46.7363	802.742	673.421
ENSG00000153815	CMIP	939.491	2.26615	0.106878	21.2031	8.94471e-100	1.09152e-97	383.176	344.735	388.82	1823.97	1756.75
ENSG00000167680	SEMA6B	859.178	-3.37541	0.159211	-21.2008	9.38904e-100	1.13904e-97	1350.33	1471.72	1216.44	106.816	150.579
ENSG00000185650	ZFP36L1	1267.22	2.45716	0.116231	21.1404	3.3797e-99	4.07627e-97	461.469	478.203	421.276	2197.83	2777.34
ENSG00000196878	LAMB3	4745.88	2.19557	0.103904	21.1307	4.1531e-99	4.98012e-97	2050.36	1795.05	2010.31	7826.73	10046.9
ENSG00000100823	APEX1	2035.95	1.86418	0.0882755	21.1177	5.46851e-99	6.51978e-97	1003.99	959.975	1007.43	3422.98	3785.38
ENSG00000080845	DLGAP4	556.639	3.12775	0.148223	21.1016	7.6929e-99	9.11939e-97	146.454	133.469	129.174	1024.47	1349.63
ENSG00000115053	NCL	9581.42	1.84269	0.0874044	21.0824	1.15464e-98	1.36097e-96	4653.38	4262.43	5209.8	16700.6	17080.9
ENSG00000104907	TRMT1	770.919	2.35255	0.111632	21.0742	1.37216e-98	1.60822e-96	291.987	282.64	300.541	1438.79	1540.64
ENSG00000261786	AC006058.1	443.043	3.40457	0.161914	21.0269	3.71809e-98	4.33325e-96	83.8197	87.0758	102.56	1094.06	847.702
ENSG00000007080	CCDC124	888.726	2.55487	0.121785	20.9785	1.02989e-97	1.19358e-95	306.725	319.754	278.471	1590.92	1947.76
ENSG00000145362	ANK2	708.384	-3.23696	0.154328	-20.9745	1.12097e-97	1.29192e-95	1071.23	1103.44	1132.71	123.001	111.54
ENSG00000178695	KCTD12	1425.01	-2.56275	0.122214	-20.9695	1.24673e-97	1.42891e-95	2262.21	1982.76	2155.06	412.7	312.311
ENSG00000278705	H4C2	3052.69	-9.26772	0.442287	-20.9541	1.7217e-97	1.96245e-95	5333.14	5005.43	4907.96	11.329	5.57698
ENSG00000169564	PCBP1	275.357	4.29319	0.205243	20.9176	3.70351e-97	4.19832e-95	35.9227	32.1181	30.5084	561.596	716.643
ENSG00000188112	C6orf132	308.279	3.57398	0.171123	20.8855	7.25911e-97	8.18426e-95	58.9501	60.6676	53.2275	670.03	698.517
ENSG00000158825	CDA	332.399	3.53668	0.169366	20.8818	7.83178e-97	8.78218e-95	68.1611	57.0989	65.5607	686.215	784.961
ENSG00000164951	PDP1	2499.53	-1.8625	0.0892209	-20.8752	8.99716e-97	1.00347e-94	3349.1	3659.33	3552.61	966.203	970.395
ENSG00000112992	NNT	2125.96	-1.90461	0.0912948	-20.8622	1.18042e-96	1.30951e-94	2965.01	3012.68	3043.7	841.584	766.835
ENSG00000140988	RPS2	9341.75	1.60847	0.0772216	20.8293	2.34856e-96	2.59154e-94	5407.75	4895.52	5100.75	14985.1	16319.7
ENSG00000137337	MDC1	582.454	2.56335	0.123342	20.7824	6.24705e-96	6.85688e-94	188.825	194.136	205.77	1142.61	1180.93
ENSG00000166068	SPRED1	2076.82	-2.18909	0.105406	-20.7681	8.40513e-96	9.17708e-94	3084.75	3137.58	2834.69	733.149	593.949
ENSG00000106546	AHR	1642.9	-2.17859	0.105232	-20.7027	3.27268e-95	3.55454e-93	2320.24	2574.45	2265.41	525.99	528.419
ENSG00000168092	PAFAH1B2	5315.59	-1.53181	0.0740342	-20.6905	4.21538e-95	4.55458e-93	7317.18	7043.15	7238.29	2479.44	2499.88
ENSG00000069122	ADGRF5	3725.7	-2.16064	0.10542	-20.4955	2.36116e-93	2.53794e-91	5290.77	5959.7	4963.79	1082.73	1331.51
ENSG00000212232	SNORD17	938.022	-6.20508	0.303145	-20.4691	4.06448e-93	4.34627e-91	1695.74	1706.54	1245.65	22.658	19.5194
ENSG00000184840	TMED9	1915.18	1.83326	0.0895845	20.4641	4.50093e-93	4.7883e-91	900.832	975.678	959.393	3222.3	3517.68
ENSG00000124171	PARD6B	716.481	-3.28552	0.160693	-20.446	6.52285e-93	6.9039e-91	1072.16	1056.33	1224.23	118.145	111.54
ENSG00000123983	ACSL3	3736.29	-1.67433	0.0819993	-20.4188	1.13772e-92	1.19807e-90	4893.78	5240.25	5318.85	1616.81	1611.75
ENSG00000011451	WIZ	682.061	2.73701	0.134109	20.4089	1.39505e-92	1.46163e-90	233.958	211.266	183.7	1267.23	1514.15
ENSG00000125534	PPDPF	432.186	2.86869	0.140617	20.4007	1.64867e-92	1.71867e-90	129.875	114.912	123.981	899.848	892.318
ENSG00000171862	PTEN	2375.58	-1.8435	0.0903742	-20.3985	1.72393e-92	1.78814e-90	3324.23	3450.2	3241.03	974.295	888.135
ENSG00000113083	LOX	927.311	2.71963	0.133689	20.3429	5.36539e-92	5.53756e-90	259.749	344.021	255.752	1741.43	2035.6
ENSG00000214160	ALG3	507.744	2.74205	0.134825	20.3378	5.9567e-92	6.11741e-90	151.06	162.732	151.244	969.44	1104.24
ENSG00000152332	UHMK1	5957.48	-1.48717	0.0733014	-20.2884	1.62925e-91	1.66497e-89	8068.8	7932.47	8062.02	2934.22	2789.89
ENSG00000103257	SLC7A5	6001.68	1.84194	0.0910944	20.2202	6.50846e-91	6.61853e-89	3139.09	2760.73	2955.42	9670.13	11483
ENSG00000102158	MAGT1	2629.49	-1.883	0.0931967	-20.2046	8.91407e-91	9.02061e-89	3524.11	3892.72	3715.54	1069.78	945.299
ENSG00000164056	SPRY1	957.704	-2.83815	0.140505	-20.1997	9.85304e-91	9.92239e-89	1547.44	1507.41	1323.55	233.054	177.069
ENSG00000080824	HSP90AA1	19970.6	1.72037	0.0852646	20.1769	1.56285e-90	1.56625e-88	10611	9577.63	11045.4	36594.3	32024.4
ENSG00000159840	ZYX	1298.63	2.09819	0.104011	20.1727	1.70036e-90	1.69587e-88	555.421	578.126	551.748	2197.83	2610.03
ENSG00000204463	BAG6	5111.89	1.72406	0.085474	20.1706	1.77447e-90	1.76131e-88	2602.1	2818.54	2561.41	8194.12	9383.28
ENSG00000071794	HLTF	1428.55	-2.19947	0.109047	-20.17	1.796e-90	1.7742e-88	1941.67	2151.91	2142.08	479.056	428.034
ENSG00000035862	TIMP2	4030.77	1.61016	0.080003	20.1263	4.34185e-90	4.2688e-88	2201.42	2304.65	2134.94	6470.49	7042.34
ENSG00000156711	MAPK13	953.017	2.17389	0.108051	20.1191	5.02092e-90	4.91316e-88	360.148	403.261	423.223	1767.33	1811.13
ENSG00000184260	H2AC20	2043.1	-8.56375	0.426601	-20.0744	1.23665e-89	1.20442e-87	3646.62	3405.24	3146.26	4.85529	12.5482
ENSG00000089009	RPL6	9894.61	1.54741	0.0770986	20.0705	1.33713e-89	1.2962e-87	5819.48	5204.57	5755.06	16760.5	15933.4
ENSG00000173193	PARP14	1007.81	-2.5644	0.127827	-20.0615	1.60091e-89	1.54469e-87	1497.7	1577.36	1451.42	288.081	224.474
ENSG00000112578	BYSL	1459.89	2.08116	0.103798	20.0501	2.01459e-89	1.93484e-87	693.585	562.424	656.256	2655.85	2731.33
ENSG00000141101	NOB1	593.364	2.44573	0.122488	19.967	1.06598e-88	1.01907e-86	205.404	209.125	225.243	1137.76	1189.29
ENSG00000165476	REEP3	2778.5	-1.85717	0.093013	-19.9668	1.0709e-88	1.01908e-86	3726.75	4173.22	3834.98	1021.23	1136.31
ENSG00000109790	KLHL5	4262.67	-1.86721	0.0937495	-19.917	2.89903e-88	2.74614e-86	5653.69	6679.14	5686.9	1663.75	1629.87
ENSG00000160767	ENTREP3	314.413	3.33287	0.167438	19.9051	3.67455e-88	3.46493e-86	72.7666	60.6676	70.7536	665.175	702.7
ENSG00000138434	ITPRID2	3032.38	-1.61415	0.0811333	-19.895	4.49333e-88	4.21783e-86	4115.46	4185.35	4150.45	1330.35	1380.3
ENSG00000196262	PPIA	13809.7	1.48143	0.0745251	19.8783	6.27795e-88	5.86649e-86	7826.55	8601.24	7701.76	22437.9	22480.8
ENSG00000188042	ARL4C	1593.62	-1.91863	0.0966077	-19.86	9.03502e-88	8.405e-86	2284.32	2221.15	2268.01	602.056	592.555
ENSG00000196923	PDLIM7	1025.23	2.18181	0.109955	19.8428	1.27228e-87	1.17828e-85	427.388	414.681	432.311	1757.62	2094.16
ENSG00000276168	RN7SL1	195107	-11.8956	0.60136	-19.7811	4.33402e-87	3.99596e-85	341177	375128	259059	40.4608	129.665
ENSG00000149564	ESAM	1756.1	2.14706	0.108544	19.7805	4.38216e-87	4.02247e-85	730.429	745.141	746.483	2867.86	3690.57
ENSG00000179115	FARSA	1948.35	1.70813	0.0866668	19.7091	1.80114e-86	1.64602e-84	1002.15	999.231	1063.25	3241.72	3435.42
ENSG00000104881	PPP1R13L	444.767	3.25626	0.165246	19.7056	1.93211e-86	1.75796e-84	99.4783	99.9231	102.56	799.505	1122.37
ENSG00000113580	NR3C1	3751.05	-1.58135	0.0804384	-19.6592	4.82521e-86	4.37114e-84	5144.32	5042.55	5149.43	1783.51	1635.45
ENSG00000066322	ELOVL1	1988.68	1.70164	0.0865903	19.6516	5.60377e-86	5.05436e-84	1049.13	1067.75	1022.36	3262.76	3541.39
ENSG00000277258	PCGF2	230.557	4.42309	0.225593	19.6065	1.36153e-85	1.22273e-83	26.7118	25.6945	23.3682	467.727	609.286
ENSG00000123843	C4BPB	945.885	2.69251	0.137441	19.5903	1.87184e-85	1.67376e-83	311.33	266.937	312.225	2228.58	1610.35
ENSG00000168268	NT5DC2	957.595	2.29101	0.116985	19.5839	2.12125e-85	1.88864e-83	374.886	373.284	375.838	1629.76	2034.21
ENSG00000198589	LRBA	1875.77	-1.86512	0.0953591	-19.5589	3.46287e-85	3.06997e-83	2667.49	2513.78	2746.41	733.149	718.037
ENSG00000132507	EIF5A	6944.98	1.51119	0.0772835	19.5539	3.82312e-85	3.37492e-83	4153.22	3802.07	4019.97	10898.5	11851.1
ENSG00000198824	CHAMP1	392.383	2.92911	0.150464	19.4672	2.08486e-84	1.83264e-82	111.453	107.06	104.508	880.426	758.47
ENSG00000166889	PATL1	960.09	1.99279	0.102373	19.466	2.13213e-84	1.86629e-82	422.783	457.505	432.96	1752.76	1734.44
ENSG00000100934	SEC23A	3268.76	-1.64053	0.084394	-19.4389	3.6185e-84	3.15402e-82	4375.21	4694.24	4396.46	1390.23	1487.66
ENSG00000160741	CRTC2	373.751	2.93475	0.151512	19.3698	1.38893e-83	1.20558e-81	113.295	97.7819	96.7182	760.663	800.297
ENSG00000158195	WASF2	1481.33	1.94129	0.100323	19.3504	2.02407e-83	1.74956e-81	735.956	696.607	650.414	2489.15	2834.5
ENSG00000177888	ZBTB41	1030.49	-2.51985	0.130342	-19.3326	2.85785e-83	2.46001e-81	1471.91	1630.89	1510.49	309.12	230.051
ENSG00000175115	PACS1	1021.11	2.72831	0.141192	19.3234	3.41324e-83	2.92594e-81	347.253	304.052	293.4	1704.21	2456.66
ENSG00000181163	NPM1	21094.3	1.34546	0.0697647	19.2856	7.09194e-83	6.05441e-81	13243.5	12414.7	13491.2	33420.6	32901.4
ENSG00000112297	CRYBG1	995.233	-2.32457	0.1208	-19.243	1.61454e-82	1.37269e-80	1483.89	1401.78	1504.65	313.976	271.878
ENSG00000094916	CBX5	3609.02	-1.94677	0.101265	-19.2246	2.30402e-82	1.9509e-80	5325.78	4866.25	5189.03	1497.05	1166.98
ENSG00000181467	RAP2B	1374.72	-2.13359	0.110997	-19.2221	2.41823e-82	2.03928e-80	2148.92	1872.13	1947.35	435.358	469.861
ENSG00000163946	TASOR	2282.82	-1.66952	0.0868947	-19.2131	2.87381e-82	2.41365e-80	3091.2	3123.31	3221.56	993.717	984.338
ENSG00000047579	DTNBP1	357.057	2.96769	0.154548	19.2024	3.53439e-82	2.95649e-80	93.9518	93.4995	99.3147	793.031	705.489
ENSG00000135679	MDM2	1717.12	-2.02757	0.105871	-19.1513	9.44718e-82	7.87075e-80	2350.64	2412.43	2613.34	657.083	552.122
ENSG00000153317	ASAP1	1095.94	1.95303	0.10204	19.1398	1.1782e-81	9.77672e-80	541.604	500.329	489.433	2052.17	1896.17
ENSG00000100764	PSMC1	195.447	4.53246	0.236996	19.1246	1.57568e-81	1.30229e-79	17.5008	22.8396	18.8244	467.727	450.342
ENSG00000265681	RPL17	262.858	3.57892	0.187208	19.1173	1.81331e-81	1.49274e-79	50.6603	40.683	55.1748	579.398	588.372
ENSG00000147676	MAL2	251.45	4.11711	0.215508	19.1042	2.32923e-81	1.90987e-79	34.0805	32.1181	33.754	674.886	482.409
ENSG00000160949	TONSL	864.795	2.36284	0.124249	19.017	1.2329e-80	1.00695e-78	312.251	286.922	375.838	1610.34	1738.63
ENSG00000197712	FAM114A1	1229.86	-2.18147	0.114906	-18.9847	2.2816e-80	1.85615e-78	1683.76	1897.11	1781.82	364.147	422.457
ENSG00000197837	H4C16	1059.52	-7.29001	0.38472	-18.9489	4.51176e-80	3.65611e-78	1846.8	1748.65	1679.91	9.71059	12.5482
ENSG00000204469	PRRC2A	3905.27	1.42318	0.0751171	18.9461	4.75376e-80	3.83723e-78	2381.03	2303.94	2320.59	6112.81	6407.96
ENSG00000188549	CCDC9B	813.441	2.40246	0.127063	18.9076	9.88131e-80	7.94526e-78	344.49	252.663	303.786	1620.05	1546.22
ENSG00000108582	CPD	3288.67	-1.91979	0.10157	-18.9012	1.11435e-79	8.92554e-78	4597.19	5212.42	4170.57	1234.86	1228.33
ENSG00000156639	ZFAND3	1524.76	1.70653	0.0903258	18.893	1.30179e-79	1.03868e-77	775.563	822.224	802.307	2542.56	2681.14
ENSG00000115539	PDCL3	494.647	2.43348	0.129064	18.8549	2.67928e-79	2.12957e-77	182.377	174.152	181.103	979.151	956.453
ENSG00000132485	ZRANB2	836.287	2.37463	0.126044	18.8398	3.56609e-79	2.82361e-77	291.066	282.64	362.207	1709.06	1536.46
ENSG00000069275	NUCKS1	15172.1	-1.63157	0.0867054	-18.8174	5.43687e-79	4.28851e-77	21469.8	19353	21602.6	7258.66	6176.51
ENSG00000143776	CDC42BPA	3041.4	-1.61786	0.0861901	-18.7708	1.30793e-78	1.02777e-76	4015.98	4106.84	4368.55	1406.42	1309.2
ENSG00000133226	SRRM1	842.285	2.11132	0.112521	18.7638	1.49432e-78	1.1698e-76	386.86	330.46	369.347	1511.61	1613.14
ENSG00000186174	BCL9L	666.747	2.77641	0.147986	18.7613	1.56559e-78	1.22098e-76	225.668	213.407	162.279	1215.44	1516.94
ENSG00000168264	IRF2BP2	1094.48	-2.3141	0.123816	-18.6898	5.99023e-78	4.65421e-76	1644.16	1682.28	1501.4	284.844	359.716
ENSG00000135272	MDFIC	1028.82	-2.18067	0.116777	-18.6738	8.09563e-78	6.26656e-76	1548.36	1428.19	1509.19	313.976	344.379
ENSG00000103043	VAC14	708.159	2.09934	0.112516	18.6582	1.08418e-77	8.36112e-76	315.015	309.762	294.049	1314.17	1307.8
ENSG00000104897	SF3A2	594.926	2.34091	0.1255	18.6527	1.20013e-77	9.22102e-76	229.353	226.254	224.594	1063.31	1231.12
ENSG00000127914	AKAP9	1310.8	-2.14226	0.11508	-18.6154	2.41016e-77	1.84498e-75	1812.72	1894.26	1984.35	480.674	382.023
ENSG00000164916	FOXK1	1218.25	-1.99765	0.107362	-18.6067	2.83625e-77	2.16316e-75	1812.72	1713.68	1694.19	427.266	443.37
ENSG00000196498	NCOR2	1091.88	2.42581	0.130574	18.5781	4.83752e-77	3.67598e-75	417.256	389.7	386.224	1780.27	2485.94
ENSG00000278540	ACACA	2143.22	-1.64967	0.0888872	-18.5591	6.88258e-77	5.21092e-75	2961.32	2852.8	3024.23	933.835	943.905
ENSG00000204564	C6orf136	262.599	3.48918	0.188263	18.5336	1.10641e-76	8.34636e-75	41.4493	50.6753	61.0169	582.635	577.218
ENSG00000135677	GNS	3923.17	-1.46239	0.0789923	-18.5131	1.61927e-76	1.2171e-74	5387.49	5331.61	5076.73	1880.62	1939.4
ENSG00000112851	ERBIN	4770.87	-1.51887	0.0820929	-18.5018	1.99654e-76	1.49524e-74	6427.41	6193.09	6729.38	2362.91	2141.56
ENSG00000179134	SAMD4B	679.793	2.30451	0.124691	18.4817	2.89986e-76	2.16394e-74	256.986	289.063	246.015	1215.44	1391.46
ENSG00000161202	DVL3	605.404	2.31269	0.125345	18.4505	5.16224e-76	3.83837e-74	221.063	245.525	234.98	1085.97	1239.48
ENSG00000162337	LRP5	1908.77	-2.44532	0.132629	-18.4373	6.59582e-76	4.88679e-74	2746.71	3350.28	2407.57	477.437	561.881
ENSG00000115307	AUP1	1721.38	1.65995	0.0901571	18.4118	1.05653e-75	7.79993e-74	867.672	972.109	928.885	2922.89	2915.37
ENSG00000154734	ADAMTS1	2477.04	8.85659	0.481762	18.3838	1.77262e-75	1.30401e-73	21.1852	7.13736	12.3332	5857.1	6487.43
ENSG00000071894	CPSF1	1022.69	1.92248	0.104587	18.3816	1.84344e-75	1.35132e-73	477.128	468.925	503.714	1728.48	1935.21
ENSG00000117450	PRDX1	5659.52	1.37912	0.075034	18.38	1.90051e-75	1.38824e-73	3551.75	3286.04	3513.66	8792.94	9153.23
ENSG00000123094	RASSF8	745.257	-2.42439	0.132014	-18.3646	2.52111e-75	1.8351e-73	1117.29	1109.86	1087.92	200.685	210.531
ENSG00000204256	BRD2	3182.48	1.6627	0.0905608	18.36	2.74658e-75	1.99223e-73	1591.65	1715.11	1807.14	5043.03	5755.45
ENSG00000178150	ZNF114	396.356	3.37083	0.1836	18.3596	2.76426e-75	1.99807e-73	97.6362	67.8049	86.3324	1014.76	715.248
ENSG00000103148	NPRL3	352.024	2.78679	0.151963	18.3386	4.06897e-75	2.93093e-73	109.61	98.4956	106.455	742.86	702.7
ENSG00000026751	SLAMF7	317.883	3.71703	0.202721	18.3357	4.29116e-75	3.08028e-73	47.897	40.683	72.701	788.176	639.959
ENSG00000075223	SEMA3C	2554.64	-1.73193	0.0945975	-18.3084	7.09638e-75	5.07636e-73	3464.24	3642.91	3533.79	969.44	1162.8
ENSG00000277027	RMRP	79876.9	-11.5586	0.632104	-18.286	1.07014e-74	7.62889e-73	134981	153993	110323	19.4212	68.3181
ENSG00000033178	UBA6	3370.39	-1.46613	0.080221	-18.2761	1.28197e-74	9.10772e-73	4440.6	4499.39	4634.69	1676.69	1600.59
ENSG00000197111	PCBP2	1116.94	1.96249	0.107474	18.2602	1.7161e-74	1.21503e-72	540.683	551.718	461.521	1972.87	2057.91
ENSG00000198959	TGM2	9194.04	-1.68718	0.0925052	-18.2388	2.541e-74	1.79296e-72	12190.7	14274.7	11619.2	4044.46	3841.15
ENSG00000133131	MORC4	2319.25	-1.67827	0.0921107	-18.2202	3.57055e-74	2.51088e-72	3145.54	3232.51	3216.37	1074.64	927.174
ENSG00000180370	PAK2	1966.79	1.65845	0.0910488	18.215	3.92775e-74	2.74576e-72	1115.45	1002.8	1050.27	3489.34	3176.09
ENSG00000225630	MTND2P28	210.692	6.78195	0.37233	18.2149	3.93103e-74	2.74576e-72	4.60548	5.70989	3.89469	537.319	501.929
ENSG00000126003	PLAGL2	401.764	2.74645	0.15101	18.1872	6.51748e-74	4.53709e-72	140.007	109.915	118.788	778.465	861.644
ENSG00000118898	PPL	469.373	-4.14049	0.227914	-18.1669	9.44561e-74	6.55348e-72	710.165	824.365	726.36	46.9345	39.0389
ENSG00000104529	EEF1D	1769.48	1.58568	0.0872938	18.1649	9.78818e-74	6.76852e-72	1019.65	947.128	982.761	2900.23	2997.63
ENSG00000108523	RNF167	825.682	1.93356	0.106487	18.1577	1.11571e-73	7.68953e-72	376.728	383.99	402.452	1487.34	1477.9
ENSG00000169439	SDC2	1453.92	-1.90333	0.104837	-18.1552	1.16789e-73	8.02249e-72	2063.25	2156.2	1949.29	579.398	521.448
ENSG00000276410	H2BC3	2413.26	-9.38865	0.517447	-18.1442	1.42788e-73	9.77604e-72	4319.02	3861.31	3873.92	6.47372	5.57698
ENSG00000128791	TWSG1	2586.83	-1.65798	0.0915532	-18.1095	2.68167e-73	1.82998e-71	3490.95	3620.78	3563.65	1218.68	1040.11
ENSG00000156299	TIAM1	533.789	-3.43393	0.189657	-18.106	2.85938e-73	1.94485e-71	893.463	872.186	747.132	90.6321	65.5296
ENSG00000065308	TRAM2	3762.96	1.54702	0.0855227	18.0891	3.8868e-73	2.63502e-71	2227.21	1942.08	2214.13	6101.48	6329.88
ENSG00000163399	ATP1A1	4151.37	1.31785	0.0728694	18.0851	4.17627e-73	2.82204e-71	2615.91	2619.41	2562.71	6476.96	6481.85
ENSG00000169247	SH3TC2	1036.15	-2.21123	0.122382	-18.0683	5.66694e-73	3.81691e-71	1558.49	1377.51	1593.58	312.357	338.802
ENSG00000276368	H2AC14	934.498	-7.2076	0.398927	-18.0675	5.74918e-73	3.85977e-71	1646.92	1562.37	1442.34	9.71059	11.154
ENSG00000030110	BAK1	782.82	2.08246	0.11528	18.0643	6.08585e-73	4.07261e-71	358.306	359.009	307.681	1471.15	1417.95
ENSG00000105438	KDELR1	2271.08	1.64153	0.0910105	18.0367	1.00383e-72	6.69599e-71	1229.66	1287.58	1171	3594.54	4072.59
ENSG00000123684	LPGAT1	1889.85	-1.66524	0.0924237	-18.0175	1.42021e-72	9.44306e-71	2579.99	2650.82	2575.69	857.768	784.961
ENSG00000166575	TMEM135	719.488	-2.40791	0.133714	-18.0079	1.69063e-72	1.12051e-70	1039	1087.02	1069.74	202.304	199.377
ENSG00000120137	PANK3	3639	-1.398	0.0778833	-17.95	4.79958e-72	3.17093e-70	4845.88	4757.77	4918.35	1815.88	1857.14
ENSG00000171314	PGAM1	1967.75	1.53048	0.085556	17.8886	1.44576e-71	9.52135e-70	1090.58	1147.69	1122.97	3340.44	3137.05
ENSG00000092148	HECTD1	3812.33	-1.40785	0.0787879	-17.8689	2.06174e-71	1.35351e-69	5154.45	4977.6	5100.75	1974.49	1854.35
ENSG00000099995	SF3A1	1389.45	1.68227	0.0941694	17.8643	2.23695e-71	1.4639e-69	750.693	693.038	769.202	2361.29	2373.01
ENSG00000125351	UPF3B	356.273	2.75571	0.154291	17.8604	2.39758e-71	1.56408e-69	96.7151	105.633	120.086	718.583	740.345
ENSG00000115084	SLC35F5	1514.31	-1.84073	0.103284	-17.822	4.76908e-71	3.1014e-69	2059.57	2183.32	2138.19	642.517	547.939
ENSG00000055070	SZRD1	1834.24	1.52866	0.0858923	17.7975	7.39592e-71	4.79463e-69	1064.79	1057.04	1016.52	2948.78	3084.07
ENSG00000073614	KDM5A	1142.01	-1.91677	0.10773	-17.7924	8.09945e-71	5.23437e-69	1582.44	1625.18	1646.16	414.318	441.976
ENSG00000087191	PSMC5	1831.82	1.76852	0.0994352	17.7856	9.13112e-71	5.88277e-69	978.204	830.789	991.849	3073.4	3284.84
ENSG00000112473	SLC39A7	3467.89	1.56788	0.088182	17.78	1.00926e-70	6.48209e-69	1899.3	1991.32	1935.66	5290.65	6222.52
ENSG00000272391	POM121C	322.059	2.77565	0.156457	17.7406	2.03723e-70	1.30439e-68	98.5572	93.4995	97.3674	678.123	642.748
ENSG00000168036	CTNNB1	14736.9	-1.60641	0.0906355	-17.7239	2.74218e-70	1.75036e-68	19655.3	22047.3	18749.7	6114.43	7117.63
ENSG00000170043	TRAPPC1	512.928	2.23342	0.126169	17.7018	4.06189e-70	2.58478e-68	205.404	209.125	205.77	951.637	992.703
ENSG00000124222	STX16	331.881	2.98706	0.169086	17.666	7.66825e-70	4.86477e-68	101.321	72.0874	91.5253	736.386	658.084
ENSG00000169083	AR	425.503	-4.21824	0.238823	-17.6626	8.13937e-70	5.1479e-68	700.954	677.336	675.08	42.0792	32.0677
ENSG00000152291	TGOLN2	2175.94	1.51698	0.0859773	17.644	1.1318e-69	7.13655e-68	1286.77	1272.59	1183.99	3466.68	3669.66
ENSG00000124486	USP9X	3614.34	-1.40444	0.0796425	-17.6343	1.34343e-69	8.44528e-68	4988.65	4679.97	4767.75	1825.59	1809.73
ENSG00000115159	GPD2	2162.81	-1.63384	0.0927156	-17.622	1.66862e-69	1.04579e-67	2807.5	3066.21	3026.18	995.335	918.808
ENSG00000008441	NFIX	493.064	2.28037	0.129534	17.6043	2.28257e-69	1.42627e-67	202.641	183.43	196.033	953.256	929.962
ENSG00000099917	MED15	773.898	2.09833	0.11929	17.5902	2.92824e-69	1.82421e-67	323.305	331.174	349.224	1302.84	1562.95
ENSG00000081320	STK17B	1759.15	-1.81374	0.103144	-17.5845	3.23839e-69	2.01139e-67	2405.9	2624.41	2365.38	645.754	754.287
ENSG00000180801	ARSJ	941.747	-2.21531	0.126098	-17.5681	4.3252e-69	2.6784e-67	1281.24	1345.39	1489.72	310.739	281.638
ENSG00000198898	CAPZA2	3175.03	-1.41152	0.0805072	-17.5328	8.05075e-69	4.97062e-67	4131.11	4342.37	4220.55	1576.35	1604.78
ENSG00000065613	SLK	3011.01	-1.57632	0.0899327	-17.5278	8.78704e-69	5.40911e-67	4106.25	4036.18	4158.88	1490.57	1263.19
ENSG00000257093	DENND11	695.909	-2.3662	0.135059	-17.5198	1.01247e-68	6.21412e-67	1033.47	1052.76	995.094	197.449	200.771
ENSG00000141905	NFIC	506.524	2.37937	0.135879	17.5109	1.18249e-68	7.23619e-67	215.536	182.003	171.367	980.769	982.944
ENSG00000123136	DDX39A	2653.94	1.58905	0.0909032	17.4807	2.00883e-68	1.22568e-66	1599.02	1368.23	1450.77	4254.86	4596.83
ENSG00000213676	ATF6B	893.074	1.96504	0.112517	17.4644	2.67289e-68	1.62607e-66	391.466	451.081	396.61	1529.42	1696.8
ENSG00000143569	UBAP2L	2763.97	1.42336	0.0817004	17.4217	5.64695e-68	3.42532e-66	1723.37	1586.64	1648.75	4322.83	4538.27
ENSG00000100526	CDKN3	1468.38	-1.9772	0.113614	-17.4027	7.87236e-68	4.76129e-66	2156.29	1918.52	2201.8	584.254	481.015
ENSG00000182325	FBXL6	311.544	2.75299	0.158338	17.3867	1.03966e-67	6.2697e-66	97.6362	93.4995	92.8235	619.859	653.901
ENSG00000139629	GALNT6	786.134	-2.71837	0.156655	-17.3525	1.88713e-67	1.13474e-65	1041.76	1391.79	1135.95	171.554	189.617
ENSG00000198646	NCOA6	555.643	2.14332	0.123637	17.3357	2.53079e-67	1.51737e-65	239.485	226.968	238.225	998.572	1074.96
ENSG00000101752	MIB1	1737.68	-1.70489	0.0984418	-17.3187	3.3976e-67	2.03121e-65	2424.32	2319.64	2467.29	789.794	687.363
ENSG00000177311	ZBTB38	1811.79	-1.60013	0.0924426	-17.3094	3.99346e-67	2.38059e-65	2400.38	2556.6	2468.59	820.545	812.846
ENSG00000066279	ASPM	3958.91	-2.08858	0.120711	-17.3023	4.52167e-67	2.68774e-65	5678.56	4978.31	6452.21	1531.04	1154.44
ENSG00000198756	COLGALT2	742.336	-3.15812	0.18271	-17.2849	6.11683e-67	3.62553e-65	1075.84	1426.05	951.604	132.711	125.482
ENSG00000204435	CSNK2B	322.587	2.78489	0.161236	17.2722	7.62056e-67	4.50394e-65	86.583	105.633	95.42	629.57	695.729
ENSG00000120948	TARDBP	2080.6	1.54185	0.0893782	17.2508	1.10314e-66	6.50132e-65	1204.79	1094.87	1237.21	3508.76	3357.34
ENSG00000049759	NEDD4L	2240.8	1.69436	0.0983233	17.2326	1.5127e-66	8.88978e-65	1249.01	1064.89	1234.62	4063.88	3591.58
ENSG00000127527	EPS15L1	644.16	2.08123	0.121076	17.1895	3.18517e-66	1.86656e-64	265.276	286.208	290.804	1116.72	1261.79
ENSG00000162244	RPL29	4963.13	1.27874	0.0744423	17.1776	3.90833e-66	2.28389e-64	3182.39	3267.48	3031.37	7713.44	7620.95
ENSG00000076924	XAB2	731.51	2.04351	0.119049	17.1653	4.82727e-66	2.81297e-64	338.963	325.464	312.874	1231.63	1448.62
ENSG00000065989	PDE4A	302.763	2.84831	0.166162	17.1418	7.23585e-66	4.2047e-64	88.4252	89.9308	83.0868	576.161	676.209
ENSG00000144369	FAM171B	607.308	-2.72174	0.158783	-17.1412	7.31192e-66	4.23703e-64	888.857	984.956	882.148	163.462	117.117
ENSG00000100462	PRMT5	1606.27	1.5529	0.0906118	17.1379	7.74031e-66	4.47278e-64	934.912	879.323	904.218	2552.27	2760.61
ENSG00000144724	PTPRG	2016.28	-1.72128	0.10045	-17.1356	8.04533e-66	4.63612e-64	2696.97	3039.09	2648.39	886.9	810.057
ENSG00000131558	EXOC4	1248.25	-1.85351	0.10825	-17.1224	1.00967e-65	5.80208e-64	1695.74	1869.28	1703.28	501.714	471.255
ENSG00000160551	TAOK1	2686.84	-1.47011	0.0858836	-17.1174	1.10036e-65	6.30577e-64	3612.54	3652.9	3561.05	1372.43	1235.3
ENSG00000065923	SLC9A7	882.683	-2.23176	0.130402	-17.1144	1.15845e-65	6.6204e-64	1396.38	1181.23	1286.55	291.318	257.936
ENSG00000180957	PITPNB	1007.81	1.75365	0.102505	17.108	1.29361e-65	7.37253e-64	524.104	485.341	542.012	1725.25	1762.33
ENSG00000108946	PRKAR1A	4509.34	-1.30811	0.0766044	-17.0762	2.2329e-65	1.26908e-63	5813.96	6084.6	5864.11	2448.69	2335.36
ENSG00000187514	PTMA	8720.83	1.24778	0.0731298	17.0625	2.82063e-65	1.59874e-63	5444.6	5928.29	5505.8	13531.7	13193.8
ENSG00000156508	EEF1A1	63103.3	1.24412	0.0729626	17.0515	3.40906e-65	1.927e-63	40187.4	43071.1	39073.5	99981.8	93202.6
ENSG00000151923	TIAL1	1221.95	1.65317	0.0969622	17.0496	3.51709e-65	1.98266e-63	676.084	618.096	678.975	2092.63	2043.96
ENSG00000220205	VAMP2	175.149	3.88135	0.22771	17.0452	3.79511e-65	2.13359e-63	30.3962	26.4082	24.6664	409.463	384.812
ENSG00000170456	DENND5B	709.95	-2.3569	0.138482	-17.0195	5.88571e-65	3.29997e-63	1059.26	969.254	1112.58	202.304	206.348
ENSG00000133313	CNDP2	1167.32	1.85985	0.10951	16.9835	1.08889e-64	6.08867e-63	534.236	534.588	635.484	2162.22	1970.07
ENSG00000105810	CDK6	2863.22	-1.68085	0.099168	-16.9495	1.94117e-64	1.08252e-62	4221.38	3510.16	4121.24	1205.73	1257.61
ENSG00000109534	GAR1	463.037	2.48068	0.146367	16.9483	1.98158e-64	1.10209e-62	168.561	138.465	183.051	956.493	868.615
ENSG00000290032	ENSG00000290032	597.061	2.58587	0.152593	16.9462	2.05358e-64	1.13908e-62	199.878	179.862	216.156	1396.71	992.703
ENSG00000144043	TEX261	1150.87	1.76468	0.104542	16.8802	6.29302e-64	3.4813e-62	630.951	534.588	598.485	1932.41	2057.91
ENSG00000169905	TOR1AIP2	3133.73	-1.39086	0.0825918	-16.8401	1.2394e-63	6.83812e-62	4214.01	4002.63	4275.08	1626.52	1550.4
ENSG00000103145	HCFC1R1	564.057	2.05007	0.121741	16.8397	1.24958e-63	6.87599e-62	256.065	255.518	238.875	1042.27	1027.56
ENSG00000122515	ZMIZ2	674.228	2.25848	0.134151	16.8354	1.34328e-63	7.37203e-62	238.564	306.193	258.997	1171.74	1395.64
ENSG00000188976	NOC2L	1913.59	1.5161	0.09017	16.8138	1.93433e-63	1.05878e-61	1112.68	1028.49	1150.88	3042.65	3233.26
ENSG00000137845	ADAM10	2994.79	-1.47622	0.0879214	-16.7903	2.87528e-63	1.56967e-61	3896.24	4219.61	3965.45	1365.96	1526.7
ENSG00000034152	MAP2K3	641.552	1.94651	0.116027	16.7763	3.64014e-63	1.97682e-61	314.094	294.059	291.453	1152.32	1155.83
ENSG00000110075	PPP6R3	3530.17	-1.33857	0.0797889	-16.7764	3.63088e-63	1.97682e-61	4572.32	4561.49	4834.61	1833.68	1848.77
ENSG00000204574	ABCF1	2888.69	1.34542	0.0802587	16.7635	4.51272e-63	2.44429e-61	1763.9	1725.81	1870.75	4515.42	4567.55
ENSG00000137404	NRM	407.41	2.34065	0.139728	16.7514	5.52954e-63	2.98725e-61	148.296	156.308	160.332	760.663	811.451
ENSG00000102119	EMD	828.805	1.84023	0.109862	16.7503	5.6302e-63	3.03373e-61	396.992	418.249	408.294	1375.67	1544.82
ENSG00000101361	NOP56	3777.26	1.78682	0.106793	16.7316	7.71367e-63	4.1456e-61	1998.78	1591.63	2132.35	6565.97	6597.57
ENSG00000111371	SLC38A1	6806.56	-1.32033	0.0789203	-16.7299	7.9372e-63	4.25471e-61	8836.07	8650.48	9372.58	3756.38	3417.3
ENSG00000179222	MAGED1	628.739	-2.77904	0.166227	-16.7183	9.64196e-63	5.15522e-61	857.54	1078.46	930.832	116.527	160.338
ENSG00000185787	MORF4L1	2412.87	1.3564	0.0811776	16.709	1.12718e-62	6.01113e-61	1492.18	1463.87	1501.4	3693.26	3913.65
ENSG00000166681	BEX3	1855.36	-1.60911	0.0963436	-16.7017	1.27287e-62	6.77069e-61	2487.88	2697.92	2426.39	854.532	810.057
ENSG00000111269	CREBL2	1456.74	-1.62917	0.0976014	-16.6921	1.49573e-62	7.93577e-61	1988.65	2041.29	1961.63	661.938	630.199
ENSG00000129003	VPS13C	711.737	-2.19162	0.131433	-16.6748	2.00043e-62	1.05864e-60	1056.5	1001.37	1047.02	236.291	217.502
ENSG00000211445	GPX3	760.476	2.06632	0.124145	16.6444	3.32457e-62	1.75492e-60	341.727	368.288	294.049	1319.02	1479.3
ENSG00000131016	AKAP12	1201.75	-1.96044	0.117797	-16.6425	3.4321e-62	1.80708e-60	1552.97	1741.52	1836.35	409.463	468.467
ENSG00000100982	PCIF1	573.283	2.12028	0.127483	16.6318	4.09947e-62	2.153e-60	241.327	262.655	231.734	998.572	1132.13
ENSG00000110422	HIPK3	1562.39	-1.71911	0.103379	-16.6292	4.28616e-62	2.24537e-60	2157.21	2291.09	2049.91	616.622	697.123
ENSG00000131462	TUBG1	1276.01	1.59268	0.0958196	16.6216	4.85887e-62	2.53897e-60	747.93	673.767	699.098	2102.34	2156.9
ENSG00000124762	CDKN1A	929.027	2.54754	0.153567	16.589	8.36377e-62	4.35946e-60	305.804	344.021	299.242	1438.79	2257.28
ENSG00000142657	PGD	2337.17	1.33362	0.0804356	16.58	9.72004e-62	5.05369e-60	1424.01	1483.86	1451.42	3672.22	3654.32
ENSG00000152104	PTPN14	4535.64	-1.41371	0.0853003	-16.5734	1.08542e-61	5.62925e-60	6288.32	5552.87	6298.37	2267.42	2271.23
ENSG00000142949	PTPRF	2465.56	1.49682	0.0903641	16.5643	1.26282e-61	6.53295e-60	1492.18	1318.98	1468.95	3835.68	4212.02
ENSG00000078804	TP53INP2	315.517	2.85346	0.172456	16.546	1.70992e-61	8.82396e-60	101.321	83.5071	87.6306	574.543	730.585
ENSG00000108518	PFN1	11621.3	1.36022	0.0823566	16.5162	2.80463e-61	1.44372e-59	7209.42	7115.95	7106.52	16771.8	19902.9
ENSG00000071189	SNX13	777.351	-2.09441	0.126894	-16.5051	3.3699e-61	1.73041e-59	1066.63	1159.82	1134.65	271.896	253.753
ENSG00000185900	POMK	1062.26	-1.9988	0.121117	-16.503	3.48957e-61	1.78744e-59	1560.34	1423.19	1566.32	424.029	337.408
ENSG00000184557	SOCS3	932.382	-1.93565	0.117337	-16.4965	3.8905e-61	1.98789e-59	1277.56	1378.22	1313.16	362.529	330.436
ENSG00000179151	EDC3	312.112	2.8258	0.171345	16.4919	4.19834e-61	2.13992e-59	108.689	80.6522	85.0342	598.819	687.363
ENSG00000082458	DLG3	518.698	-2.79534	0.169661	-16.476	5.45724e-61	2.77477e-59	729.508	874.327	762.711	108.435	118.511
ENSG00000065978	YBX1	8464.1	1.14968	0.0698204	16.4662	6.41956e-61	3.25608e-59	5634.34	5611.39	5825.16	12348.6	12901
ENSG00000105983	LMBR1	1253.25	-1.68567	0.102407	-16.4605	7.05643e-61	3.57038e-59	1756.53	1694.41	1738.98	553.503	522.842
ENSG00000143294	PRCC	607.099	2.09714	0.127435	16.4566	7.52353e-61	3.79746e-59	268.039	251.949	268.734	1021.23	1225.54
ENSG00000172936	MYD88	392.994	2.73035	0.166057	16.4423	9.5278e-61	4.79743e-59	116.058	125.618	120.736	668.412	934.145
ENSG00000095015	MAP3K1	970.109	-1.89057	0.115071	-16.4296	1.17475e-60	5.90079e-59	1377.96	1398.21	1333.93	393.279	347.167
ENSG00000090674	MCOLN1	380.385	2.39174	0.145687	16.417	1.44648e-60	7.24812e-59	127.111	149.171	145.402	731.531	748.71
ENSG00000157933	SKI	573.012	2.1636	0.131901	16.4032	1.81277e-60	9.06166e-59	268.96	208.411	242.769	1081.11	1063.81
ENSG00000002834	LASP1	7501.17	1.20834	0.0737134	16.3924	2.16625e-60	1.08026e-58	5124.98	4676.4	4963.79	11236.8	11503.9
ENSG00000139645	ANKRD52	1167.87	1.75111	0.106935	16.3755	2.86185e-60	1.42372e-58	632.793	537.443	630.94	1935.64	2102.52
ENSG00000155561	NUP205	4101.91	-1.28574	0.0787269	-16.3316	5.87908e-60	2.91774e-58	5348.8	5195.29	5560.33	2249.62	2155.5
ENSG00000132182	NUP210	447.449	-2.843	0.174346	-16.3066	8.85397e-60	4.38367e-58	658.583	708.74	679.624	95.4874	94.8087
ENSG00000174021	GNG5	254.218	3.1452	0.193094	16.2885	1.192e-59	5.88765e-58	58.029	68.5187	57.7713	467.727	619.045
ENSG00000029364	SLC39A9	2557.23	-1.38031	0.0847804	-16.281	1.34658e-59	6.63535e-58	3462.4	3265.34	3451.35	1317.4	1289.68
ENSG00000109654	TRIM2	736.69	-2.63499	0.161904	-16.275	1.48465e-59	7.29837e-58	996.626	1294.72	1036.64	150.514	204.954
ENSG00000166073	GPR176	373.232	-3.64341	0.224238	-16.2479	2.31053e-59	1.13315e-57	595.949	629.515	545.906	50.1714	44.6159
ENSG00000180964	TCEAL8	490.667	-2.65057	0.163151	-16.2461	2.3787e-59	1.16382e-57	723.06	775.118	719.22	123.001	112.934
ENSG00000188493	ACTMAP	147.318	4.37873	0.26978	16.2307	3.05753e-59	1.49244e-57	14.7375	12.8473	21.4208	323.686	363.898
ENSG00000076984	MAP2K7	524.178	2.0702	0.12761	16.2229	3.47535e-59	1.6924e-57	215.536	247.666	225.892	951.637	980.155
ENSG00000170312	CDK1	4162.96	-1.30536	0.080597	-16.1962	5.36772e-59	2.60781e-57	5319.33	5466.51	5604.46	2319.21	2105.31
ENSG00000154832	CXXC1	506.735	2.14132	0.132254	16.191	5.83566e-59	2.82852e-57	211.852	234.106	197.331	914.414	975.972
ENSG00000172137	CALB2	626.633	1.94178	0.120165	16.1594	9.75406e-59	4.71674e-57	287.382	291.918	300.541	1058.45	1194.87
ENSG00000126785	RHOJ	161.947	3.84143	0.237925	16.1455	1.22106e-58	5.87726e-57	32.2384	22.1258	23.3682	362.529	369.475
ENSG00000152818	UTRN	1782.31	-1.70884	0.10584	-16.1455	1.22072e-58	5.87726e-57	2465.77	2293.95	2639.95	818.926	692.94
ENSG00000123104	ITPR2	580.38	-2.47892	0.153572	-16.1418	1.29755e-58	6.23096e-57	873.199	787.965	930.832	153.751	156.156
ENSG00000091039	OSBPL8	3981.04	-1.28969	0.0799424	-16.1327	1.50272e-58	7.19954e-57	5090.9	5186.01	5361.05	2220.49	2046.75
ENSG00000154678	PDE1C	325.776	2.8781	0.178517	16.1223	1.77994e-58	8.50805e-57	95.794	80.6522	99.3147	780.084	573.035
ENSG00000105576	TNPO2	2143.66	1.35991	0.0843563	16.121	1.81559e-58	8.65848e-57	1336.51	1269.02	1347.56	3474.77	3290.42
ENSG00000198795	ZNF521	138.177	5.93821	0.368887	16.0976	2.65006e-58	1.26091e-56	8.28986	4.28242	4.54381	344.726	329.042
ENSG00000168028	RPSA	8242.42	1.15098	0.0715398	16.0886	3.06634e-58	1.45564e-56	5743.03	5430.11	5442.84	12583.3	12012.8
ENSG00000145349	CAMK2D	1299.65	-1.89925	0.11813	-16.0777	3.65935e-58	1.73318e-56	1686.53	2018.45	1805.84	535.701	451.736
ENSG00000113328	CCNG1	1755.89	-1.62832	0.101362	-16.0645	4.528e-58	2.13971e-56	2294.45	2510.21	2414.71	844.821	715.248
ENSG00000163297	ANTXR2	3687.1	-1.31222	0.0816854	-16.0643	4.53869e-58	2.13989e-56	4807.2	5050.4	4677.53	1887.09	2013.29
ENSG00000179262	RAD23A	1637.02	1.39008	0.0865352	16.0637	4.58022e-58	2.15457e-56	980.967	1012.79	985.358	2595.96	2610.03
ENSG00000105401	CDC37	3848.82	1.32706	0.0826163	16.0629	4.63968e-58	2.17761e-56	2393.93	2331.06	2476.38	5661.27	6381.47
ENSG00000102181	CD99L2	3005.09	-1.73225	0.107905	-16.0534	5.40988e-58	2.53336e-56	3810.57	4783.46	3921.31	1191.17	1318.96
ENSG00000131374	TBC1D5	591.129	-2.26073	0.140917	-16.043	6.3951e-58	2.98798e-56	863.067	865.762	865.92	179.646	181.252
ENSG00000144642	RBMS3	603.707	-2.24377	0.139962	-16.0314	7.71719e-58	3.5976e-56	889.779	879.323	877.604	178.027	193.8
ENSG00000163597	SNHG16	913.252	-1.86427	0.116302	-16.0295	7.94712e-58	3.69648e-56	1322.69	1231.91	1305.37	347.963	358.321
ENSG00000149532	CPSF7	1284.6	1.59721	0.0997211	16.0168	9.76196e-58	4.53047e-56	714.77	653.069	760.764	2134.71	2159.69
ENSG00000052126	PLEKHA5	1099.04	-1.71018	0.106801	-16.0128	1.04015e-57	4.81649e-56	1507.83	1508.84	1547.49	480.674	450.342
ENSG00000157240	FZD1	604.36	-2.4758	0.154658	-16.0082	1.11975e-57	5.17353e-56	998.468	867.19	832.166	174.791	149.184
ENSG00000096433	ITPR3	2866.5	1.27129	0.079545	15.9821	1.70353e-57	7.85329e-56	1889.17	1770.78	1833.75	4504.09	4334.71
ENSG00000205189	ZBTB10	579.348	-2.29755	0.143764	-15.9814	1.72363e-57	7.92833e-56	819.775	864.335	866.569	173.172	172.887
ENSG00000118193	KIF14	1989.43	-2.00966	0.125786	-15.9768	1.85468e-57	8.51226e-56	2792.76	2533.76	3204.68	810.834	605.103
ENSG00000147403	RPL10	10702.4	1.18225	0.0740168	15.9727	1.98096e-57	9.07175e-56	7025.2	7430.71	6840.38	15543.4	16672.4
ENSG00000167553	TUBA1C	4769	1.30906	0.0820195	15.9603	2.41507e-57	1.10354e-55	3151.99	2761.45	3079.4	7543.51	7308.64
ENSG00000131876	SNRPA1	571.896	2.09424	0.131219	15.9599	2.43205e-57	1.10886e-55	261.591	216.262	266.137	1019.61	1095.88
ENSG00000177706	FAM20C	464.483	-2.75155	0.172627	-15.9393	3.38134e-57	1.53829e-55	698.191	753.706	662.098	95.4874	112.934
ENSG00000138071	ACTR2	4433.85	1.27248	0.0799256	15.9208	4.54716e-57	2.06413e-55	2952.11	2646.53	2894.41	6975.44	6700.75
ENSG00000105723	GSK3A	472.131	2.08306	0.130902	15.9131	5.14072e-57	2.32847e-55	215.536	202.701	199.928	843.203	899.289
ENSG00000278463	H2AC4	1428.33	-8.82244	0.55484	-15.9009	6.24786e-57	2.82379e-55	2657.36	2276.82	2196.61	8.09216	2.78849
ENSG00000181704	YIPF6	1174.76	-1.69485	0.106726	-15.8804	8.66135e-57	3.90608e-55	1563.1	1690.13	1618.25	482.292	520.054
ENSG00000156304	SCAF4	405.576	2.50092	0.157544	15.8745	9.52178e-57	4.2848e-55	158.428	112.77	154.49	786.557	815.634
ENSG00000167182	SP2	166.024	3.70653	0.233564	15.8695	1.03112e-56	4.63002e-55	35.0016	22.1258	29.2102	377.094	366.687
ENSG00000132688	NES	1011.54	-1.9964	0.125824	-15.8665	1.08053e-56	4.8414e-55	1469.15	1465.3	1402.09	304.265	416.88
ENSG00000118523	CCN2	5224.94	1.79695	0.113294	15.8609	1.18168e-56	5.28316e-55	2540.38	2449.54	2887.27	7747.43	10500.1
ENSG00000120337	TNFSF18	532.28	-6.29249	0.396959	-15.8517	1.36756e-56	6.10108e-55	737.798	987.811	913.306	11.329	11.154
ENSG00000142173	COL6A2	422.862	-3.65148	0.230806	-15.8205	2.24545e-56	9.99611e-55	627.266	812.232	567.976	56.6451	50.1929
ENSG00000010438	PRSS3	179.618	3.51683	0.222323	15.8185	2.31888e-56	1.03009e-54	35.9227	28.5495	39.5961	367.384	426.639
ENSG00000108773	KAT2A	743.366	1.80095	0.113969	15.802	3.01313e-56	1.33563e-54	352.78	366.86	397.908	1251.05	1348.24
ENSG00000106070	GRB10	1739.88	-1.50979	0.0956096	-15.7912	3.57724e-56	1.5823e-54	2467.62	2332.49	2250.48	801.123	847.702
ENSG00000197714	ZNF460	367.484	-5.06434	0.32084	-15.7846	3.97067e-56	1.75259e-54	595.028	604.535	602.379	14.5659	20.9137
ENSG00000142910	TINAGL1	1041.79	2.13363	0.13522	15.779	4.3413e-56	1.91211e-54	478.049	408.257	442.697	1608.72	2271.23
ENSG00000166689	PLEKHA7	483.031	2.57166	0.163125	15.765	5.41931e-56	2.38186e-54	171.324	146.316	168.77	1140.99	787.749
ENSG00000121892	PDS5A	3537.69	-1.29642	0.0823189	-15.7488	7.00066e-56	3.07037e-54	4560.35	4465.13	4885.89	1912.99	1864.11
ENSG00000134013	LOXL2	1620.04	1.44944	0.0921244	15.7335	8.91671e-56	3.90247e-54	992.02	980.674	900.973	2532.84	2693.68
ENSG00000180776	ZDHHC20	2261.13	-1.34274	0.0854532	-15.7131	1.22971e-55	5.37059e-54	2973.3	3033.38	2945.04	1200.88	1153.04
ENSG00000115365	LANCL1	730.344	-2.09655	0.133437	-15.7119	1.25411e-55	5.46567e-54	1045.44	1042.05	1069.74	278.37	216.108
ENSG00000174996	KLC2	844.512	1.76484	0.112443	15.6954	1.62564e-55	7.07002e-54	463.311	402.547	429.065	1387	1540.64
ENSG00000197153	H3C12	856.177	-7.72193	0.492133	-15.6907	1.75035e-55	7.59645e-54	1520.73	1348.96	1398.2	3.23686	9.75972
ENSG00000130706	ADRM1	1777.82	1.47476	0.094172	15.6602	2.82792e-55	1.22474e-53	1044.52	1039.91	1032.74	2665.56	3106.38
ENSG00000050344	NFE2L3	974.435	-1.74389	0.111435	-15.6494	3.35173e-55	1.44858e-53	1380.72	1347.53	1334.58	417.555	391.783
ENSG00000137309	HMGA1	13759.1	1.36343	0.0872367	15.629	4.61678e-55	1.99117e-53	8471.32	8938.12	7928.95	19906.7	23550.2
ENSG00000033867	SLC4A7	1070.02	-1.71248	0.109646	-15.6183	5.46805e-55	2.35342e-53	1460.86	1469.58	1513.74	480.674	425.245
ENSG00000102901	CENPT	320.67	2.57867	0.165294	15.6004	7.22931e-55	3.10501e-53	100.399	102.064	118.788	579.398	702.7
ENSG00000111530	CAND1	4712.8	-1.24894	0.0800889	-15.5944	7.94902e-55	3.40707e-53	6228.45	5799.11	6375.61	2521.52	2639.31
ENSG00000255248	MIR100HG	728.965	-2.09377	0.134288	-15.5916	8.3034e-55	3.55163e-53	991.099	1121.28	1041.18	224.962	266.301
ENSG00000105323	HNRNPUL1	3382.01	1.16908	0.0750288	15.5818	9.68277e-55	4.13311e-53	2276.03	2233.99	2256.98	5021.99	5121.07
ENSG00000077549	CAPZB	2181.3	1.42515	0.0914772	15.5793	1.00695e-54	4.28938e-53	1401.91	1275.45	1234.62	3338.82	3655.71
ENSG00000131174	COX7B	1615.42	-1.52176	0.097696	-15.5765	1.05239e-54	4.47373e-53	2177.47	2263.26	2116.12	718.583	801.692
ENSG00000080345	RIF1	2492.22	-1.58886	0.102059	-15.568	1.20036e-54	5.09232e-53	3462.4	3115.46	3620.12	1230.01	1033.14
ENSG00000148840	PPRC1	944.577	1.73398	0.111441	15.5596	1.36958e-54	5.79836e-53	487.26	458.219	522.538	1514.85	1740.02
ENSG00000129315	CCNT1	1205.09	-1.59734	0.102718	-15.5507	1.57398e-54	6.65015e-53	1632.18	1653.73	1650.7	563.214	525.631
ENSG00000100354	TNRC6B	904.471	-1.88466	0.121233	-15.5458	1.69986e-54	7.16741e-53	1367.83	1191.94	1270.97	352.818	338.802
ENSG00000117868	ESYT2	5322.36	-1.40149	0.0901623	-15.5441	1.74551e-54	7.34497e-53	6549.91	7633.41	7067.57	2516.66	2844.26
ENSG00000142227	EMP3	2710.03	1.26119	0.0811564	15.5403	1.85225e-54	7.77832e-53	1760.21	1792.91	1663.03	4241.91	4092.11
ENSG00000025796	SEC63	778.002	1.66612	0.107262	15.5332	2.06936e-54	8.67251e-53	415.414	413.253	419.978	1293.13	1348.24
ENSG00000075539	FRYL	1966.06	-1.60007	0.103023	-15.5312	2.13347e-54	8.92316e-53	2740.26	2463.82	2852.21	950.019	824
ENSG00000111276	CDKN1B	1086.29	-1.74244	0.112221	-15.5268	2.28575e-54	9.54081e-53	1489.41	1600.2	1438.44	472.582	430.822
ENSG00000173821	RNF213	2018.11	-1.5637	0.100808	-15.5117	2.89128e-54	1.20441e-52	2860	2656.53	2714.6	1022.85	836.548
ENSG00000156011	PSD3	1039.04	-1.70813	0.110133	-15.5098	2.98006e-54	1.23891e-52	1427.7	1452.45	1433.25	467.727	414.091
ENSG00000105971	CAV2	3404.26	-1.37624	0.0889096	-15.4791	4.80039e-54	1.99168e-52	4502.32	4256.01	4782.68	1833.68	1646.6
ENSG00000075618	FSCN1	1039.64	1.91445	0.123697	15.477	4.96013e-54	2.05385e-52	473.443	530.306	476.451	1607.1	2110.89
ENSG00000204304	PBX2	565.44	2.10532	0.136175	15.4604	6.42016e-54	2.65311e-52	280.934	242.67	209.664	1055.22	1038.71
ENSG00000163848	ZNF148	1082.04	-1.63995	0.106096	-15.4571	6.75221e-54	2.78478e-52	1481.12	1505.27	1470.9	467.727	485.198
ENSG00000151491	EPS8	1216.24	-1.70022	0.110173	-15.4323	9.93289e-54	4.08845e-52	1575.99	1805.04	1663.68	537.319	499.14
ENSG00000091317	CMTM6	3053.25	-1.23788	0.0802496	-15.4254	1.10462e-53	4.53769e-52	3938.61	4058.3	3905.73	1655.65	1707.95
ENSG00000198900	TOP1	1534.08	1.45718	0.0944793	15.4233	1.14181e-53	4.6812e-52	946.886	889.315	874.359	2610.53	2349.3
ENSG00000188647	PTAR1	1510	-1.5597	0.101158	-15.4185	1.22916e-53	5.02939e-52	1990.49	2056.99	2107.68	749.334	645.536
ENSG00000162734	PEA15	4785.65	1.18675	0.0770391	15.4046	1.52506e-53	6.22784e-52	3155.67	3171.13	3178.72	6849.2	7573.55
ENSG00000167881	SRP68	1496.42	1.49606	0.0971299	15.4026	1.57146e-53	6.4047e-52	881.489	836.499	880.85	2269.04	2614.21
ENSG00000213186	TRIM59	411.909	-2.88673	0.187473	-15.3981	1.6855e-53	6.85602e-52	654.899	572.417	662.747	76.0663	93.4145
ENSG00000152601	MBNL1	3538.52	-1.35395	0.0879627	-15.3923	1.84369e-53	7.48479e-52	4484.82	4760.62	4783.98	1966.39	1696.8
ENSG00000011009	LYPLA2	809.769	1.78534	0.116215	15.3624	2.92684e-53	1.18588e-51	382.255	435.379	409.592	1306.07	1515.55
ENSG00000170385	SLC30A1	1536.7	-1.49146	0.0971041	-15.3593	3.06645e-53	1.24003e-51	2169.18	2033.43	2008.36	746.097	726.402
ENSG00000174903	RAB1B	1242.43	1.49365	0.0974924	15.3206	5.56686e-53	2.24678e-51	762.667	713.023	685.466	1968.01	2083
ENSG00000122870	BICC1	667.531	-2.07939	0.135793	-15.3129	6.26793e-53	2.52482e-51	965.308	959.262	960.042	200.685	252.359
ENSG00000178719	GRINA	1092.03	1.78735	0.116787	15.3044	7.14512e-53	2.87259e-51	527.788	627.374	499.17	1788.37	2017.47
ENSG00000106460	TMEM106B	877.221	-1.86637	0.121967	-15.3023	7.38043e-53	2.95574e-51	1212.16	1304	1190.48	365.765	313.705
ENSG00000134970	TMED7	2884.39	-1.26462	0.0826416	-15.3024	7.36789e-53	2.95574e-51	3734.12	3906.28	3649.33	1555.31	1576.89
ENSG00000005889	ZFX	851.852	-1.80041	0.11769	-15.2979	7.89785e-53	3.15686e-51	1227.82	1171.24	1175.55	352.818	331.831
ENSG00000132591	ERAL1	834.719	1.65508	0.108289	15.2839	9.78389e-53	3.90321e-51	475.285	425.387	447.241	1375.67	1450.02
ENSG00000163083	INHBB	429.952	-2.66838	0.174927	-15.2543	1.54185e-52	6.1393e-51	603.318	672.34	669.238	110.053	94.8087
ENSG00000185122	HSF1	1296.08	1.61797	0.106142	15.2435	1.8195e-52	7.23093e-51	690.822	707.313	729.606	1961.54	2391.13
ENSG00000176438	SYNE3	705.19	-1.97104	0.12942	-15.2299	2.24063e-52	8.88755e-51	992.02	1004.94	1015.22	276.752	237.022
ENSG00000119711	ALDH6A1	468.413	-2.43656	0.160242	-15.2055	3.25339e-52	1.28801e-50	701.875	703.744	678.975	137.567	119.905
ENSG00000261236	BOP1	1773.88	1.61282	0.106189	15.1882	4.23536e-52	1.67357e-50	1053.73	843.636	1023.01	2846.82	3102.2
ENSG00000213064	SFT2D2	1299.89	-1.55851	0.102649	-15.183	4.58599e-52	1.80867e-50	1779.56	1776.49	1742.23	639.28	561.881
ENSG00000145375	AFG2A	863.018	-1.88457	0.1242	-15.1736	5.28738e-52	2.08134e-50	1254.53	1116.28	1283.95	338.252	322.071
ENSG00000142039	CCDC97	343.41	2.37497	0.15659	15.1668	5.86624e-52	2.30483e-50	134.48	125.618	125.928	600.438	730.585
ENSG00000164040	PGRMC2	1038.03	1.66436	0.109776	15.1614	6.3692e-52	2.49771e-50	558.184	526.737	582.906	1613.58	1908.72
ENSG00000196747	H2AC13	1066.63	-8.4006	0.5542	-15.1581	6.69942e-52	2.62226e-50	1893.77	1776.49	1652	8.09216	2.78849
ENSG00000035403	VCL	5961.61	-1.12247	0.0740929	-15.1495	7.63788e-52	2.98395e-50	7580.62	7398.59	7841.97	3424.6	3562.3
ENSG00000160877	NACC1	1371.69	1.51659	0.10014	15.1447	8.21614e-52	3.20383e-50	843.724	755.133	762.711	2116.91	2379.98
ENSG00000108509	CAMTA2	253.377	2.804	0.185223	15.1385	9.02594e-52	3.51301e-50	68.1611	84.2209	71.4027	464.49	578.612
ENSG00000115760	BIRC6	2351.8	-1.405	0.0929065	-15.1228	1.14621e-51	4.44923e-50	3203.57	2986.27	3202.09	1265.61	1101.45
ENSG00000164086	DUSP7	477.039	2.1193	0.140141	15.1227	1.14743e-51	4.44923e-50	221.984	177.007	214.208	844.821	927.174
ENSG00000121966	CXCR4	140.455	4.39015	0.290393	15.1179	1.23365e-51	4.77466e-50	12.8953	23.5533	10.3859	292.936	362.504
ENSG00000112541	PDE10A	630.147	-2.05015	0.135756	-15.1017	1.57817e-51	6.09669e-50	884.252	933.567	895.131	231.436	206.348
ENSG00000112977	DAP	2548.37	1.32423	0.0876929	15.1008	1.5995e-51	6.16761e-50	1600.86	1620.9	1553.33	3714.3	4252.45
ENSG00000142156	COL6A1	1046.85	-1.68066	0.1113	-15.1003	1.61144e-51	6.20211e-50	1527.18	1421.76	1385.21	438.595	461.496
ENSG00000198830	HMGN2	2666.73	1.3937	0.0922984	15.0999	1.62163e-51	6.22978e-50	1715.08	1516.69	1614.35	4534.84	3952.69
ENSG00000078618	NRDC	2718.73	1.25134	0.082934	15.0884	1.93104e-51	7.40469e-50	1775.87	1650.87	1827.91	4127	4212.02
ENSG00000177105	RHOG	634.614	1.76686	0.117148	15.0823	2.11743e-51	8.10445e-50	325.147	333.315	312.874	1058.45	1143.28
ENSG00000169062	UPF3A	410.736	2.1723	0.144267	15.0575	3.08201e-51	1.17746e-49	151.06	169.869	190.191	768.755	773.807
ENSG00000175567	UCP2	318.642	2.65324	0.176211	15.0572	3.09749e-51	1.1812e-49	118.821	84.9346	103.859	715.347	570.247
ENSG00000178502	KLHL11	502.367	-2.31428	0.153828	-15.0446	3.74458e-51	1.42534e-49	773.72	704.458	736.746	150.514	146.396
ENSG00000237973	MTCO1P12	283.743	2.43238	0.161683	15.0441	3.77412e-51	1.43396e-49	107.768	101.351	99.9638	542.174	567.458
ENSG00000157500	APPL1	1819.79	-1.39805	0.0929853	-15.0351	4.32108e-51	1.63877e-49	2348.79	2398.15	2513.38	953.256	885.346
ENSG00000160352	ZNF714	530.865	-2.58272	0.171823	-15.0313	4.58268e-51	1.73481e-49	815.17	715.164	856.184	161.843	105.963
ENSG00000136731	UGGT1	1561.87	-1.4003	0.0932127	-15.0226	5.22004e-51	1.97249e-49	2087.2	2052.71	2094.7	789.794	784.961
ENSG00000105364	MRPL4	513.177	1.88908	0.12576	15.0213	5.32651e-51	2.00906e-49	260.67	238.388	241.471	907.94	917.414
ENSG00000164924	YWHAZ	17666.3	1.10785	0.0737531	15.0211	5.34104e-51	2.01089e-49	12356.5	11557.5	12336.4	24864	27217.1
ENSG00000169908	TM4SF1	5025.87	-1.55038	0.103237	-15.0177	5.61977e-51	2.11199e-49	5971.46	7808.99	6689.14	2306.26	2353.49
ENSG00000119900	OGFRL1	4077.91	-1.56062	0.104015	-15.0038	6.9317e-51	2.60033e-49	5481.44	5335.18	5810.23	2141.18	1621.51
ENSG00000099783	HNRNPM	3847.23	1.36131	0.0907322	15.0036	6.95338e-51	2.60375e-49	2446.43	2161.91	2484.17	5695.26	6448.39
ENSG00000115211	EIF2B4	474.182	2.01007	0.134028	14.9973	7.64315e-51	2.85689e-49	236.722	204.129	203.822	886.9	839.336
ENSG00000020129	NCDN	577.432	1.94159	0.129533	14.9892	8.64314e-51	3.22485e-49	280.934	258.373	272.629	940.308	1134.92
ENSG00000088038	CNOT3	415.645	2.17536	0.145158	14.9861	9.04588e-51	3.36906e-49	171.324	158.449	188.244	725.057	835.153
ENSG00000182240	BACE2	856.946	-1.88578	0.125858	-14.9834	9.43109e-51	3.50624e-49	1204.79	1307.56	1118.43	312.357	341.59
ENSG00000132780	NASP	2238.31	1.34058	0.0895171	14.9756	1.05934e-50	3.9313e-49	1291.38	1386.08	1482.58	3605.86	3425.66
ENSG00000065526	SPEN	750.241	1.71525	0.114541	14.9751	1.06867e-50	3.95885e-49	422.783	361.864	392.715	1319.02	1254.82
ENSG00000204843	DCTN1	2431.72	1.28103	0.0856162	14.9624	1.29235e-50	4.77892e-49	1529.94	1526.68	1584.49	3550.84	3966.63
ENSG00000166340	TPP1	237.675	2.71992	0.18188	14.9545	1.45595e-50	5.37431e-49	82.8986	67.8049	70.7536	458.016	508.9
ENSG00000165322	ARHGAP12	1298.46	-1.56419	0.104626	-14.9503	1.54959e-50	5.70982e-49	1704.95	1874.99	1716.91	618.241	577.218
ENSG00000102007	PLP2	2301.75	1.37645	0.0921406	14.9386	1.8473e-50	6.79472e-49	1488.49	1376.08	1352.76	3398.71	3892.74
ENSG00000175793	SFN	1382.54	1.63265	0.109328	14.9335	1.99622e-50	7.32948e-49	744.245	776.545	734.15	2060.26	2597.48
ENSG00000135723	FHOD1	533.744	1.97459	0.132307	14.9244	2.28742e-50	8.38382e-49	230.274	253.376	253.155	882.045	1049.87
ENSG00000006451	RALA	1391.7	1.54396	0.103525	14.9139	2.67745e-50	9.79607e-49	773.72	815.801	775.044	2082.92	2511.04
ENSG00000014824	SLC30A9	1592.97	-1.45044	0.0972846	-14.9092	2.87131e-50	1.04868e-48	2202.34	2019.87	2181.68	760.663	800.297
ENSG00000085365	SCAMP1	1324.93	-1.53186	0.102874	-14.8905	3.79779e-50	1.38463e-48	1752.85	1889.26	1740.28	644.136	598.132
ENSG00000178163	ZNF518B	603.261	-2.07762	0.139749	-14.8668	5.41694e-50	1.97148e-48	870.436	829.362	904.218	218.488	193.8
ENSG00000108510	MED13	2189.61	-1.27409	0.0857404	-14.8599	6.00029e-50	2.17996e-48	2913.43	2802.13	2866.49	1197.64	1168.38
ENSG00000197728	RPS26	341.555	2.2582	0.152008	14.8558	6.37682e-50	2.31271e-48	146.454	132.041	129.823	684.596	614.863
ENSG00000101966	XIAP	1367.96	-1.49175	0.100424	-14.8545	6.50916e-50	2.35659e-48	1785.08	1896.4	1846.09	686.215	626.017
ENSG00000044090	CUL7	586.254	1.88712	0.127083	14.8494	7.0149e-50	2.53526e-48	305.804	285.495	256.401	990.48	1093.09
ENSG00000105662	CRTC1	269.692	2.80955	0.18933	14.8394	8.14405e-50	2.93823e-48	90.2674	82.0797	66.8589	479.056	630.199
ENSG00000132024	CC2D1A	548.111	2.01924	0.136078	14.8389	8.2145e-50	2.9585e-48	232.116	270.506	237.576	903.085	1097.27
ENSG00000147202	DIAPH2	472.776	-2.34748	0.158202	-14.8385	8.25585e-50	2.96824e-48	698.191	724.442	667.94	131.093	142.213
ENSG00000184575	XPOT	4272.48	-1.15212	0.0776539	-14.8366	8.49957e-50	3.05058e-48	5303.67	5488.63	5638.87	2524.75	2406.47
ENSG00000160803	UBQLN4	662.042	1.67008	0.113008	14.7783	2.02129e-49	7.24207e-48	355.543	349.731	355.066	1144.23	1105.64
ENSG00000135837	CEP350	1870.21	-1.53232	0.10371	-14.775	2.12429e-49	7.59799e-48	2427.09	2547.32	2621.78	972.677	782.172
ENSG00000092140	G2E3	826.126	-2.04066	0.138125	-14.774	2.15408e-49	7.69128e-48	1207.56	1136.98	1207.36	343.107	235.628
ENSG00000197081	IGF2R	2856.28	-1.27643	0.0864943	-14.7574	2.75792e-49	9.83042e-48	3823.47	3804.21	3570.14	1616.81	1466.75
ENSG00000182022	CHST15	1655.84	-1.62726	0.110362	-14.7447	3.32819e-49	1.18428e-47	2258.53	2520.92	2030.43	733.149	736.162
ENSG00000175054	ATR	1131.62	-1.65593	0.112358	-14.738	3.67418e-49	1.30515e-47	1559.42	1451.03	1658.49	517.898	471.255
ENSG00000103168	TAF1C	244.32	2.6407	0.179272	14.7301	4.12884e-49	1.46415e-47	68.1611	88.5033	79.1921	503.332	482.409
ENSG00000169136	ATF5	250.083	2.54999	0.173145	14.7274	4.29672e-49	1.52108e-47	88.4252	89.217	77.8939	488.766	506.111
ENSG00000170412	GPRC5C	489.621	-6.3745	0.433004	-14.7216	4.68763e-49	1.65664e-47	732.271	1029.92	665.993	12.9474	6.97123
ENSG00000168003	SLC3A2	4555.19	1.18611	0.0806204	14.7122	5.38012e-49	1.89814e-47	3009.22	3134.73	2906.74	6504.47	7220.8
ENSG00000127054	INTS11	908.242	1.51319	0.102879	14.7084	5.69128e-49	2.00451e-47	515.814	528.165	520.591	1438.79	1537.85
ENSG00000101421	CHMP4B	1346.44	1.55886	0.105998	14.7065	5.85949e-49	2.06026e-47	758.062	783.682	730.904	2008.47	2451.08
ENSG00000120896	SORBS3	263.409	2.67907	0.182207	14.7034	6.1265e-49	2.15049e-47	92.1096	87.0758	72.0518	477.437	588.372
ENSG00000162413	KLHL21	1269.36	1.66776	0.113479	14.6966	6.77744e-49	2.37497e-47	689.901	618.096	728.308	1938.88	2371.61
ENSG00000248333	CDK11B	383.326	2.11104	0.143831	14.6772	9.02272e-49	3.15643e-47	169.482	154.881	170.068	674.886	747.316
ENSG00000260032	NORAD	5378.15	-1.10994	0.0757384	-14.6549	1.25406e-48	4.37969e-47	6802.29	6774.78	6965.66	3301.6	3046.43
ENSG00000092621	PHGDH	121.669	4.5207	0.308491	14.6542	1.26555e-48	4.41242e-47	11.0531	16.4159	9.73674	328.541	242.599
ENSG00000100316	RPL3	11142.9	0.996214	0.0680738	14.6343	1.69623e-48	5.90407e-47	8019.06	7945.31	7950.37	15490	16309.9
ENSG00000119689	DLST	1534.11	1.30789	0.089413	14.6275	1.87485e-48	6.51486e-47	963.466	951.41	979.516	2311.12	2465.03
ENSG00000120129	DUSP1	537.196	1.83272	0.125346	14.6214	2.0526e-48	7.12059e-47	261.591	276.93	257.699	899.848	989.915
ENSG00000120685	PROSER1	262.805	2.43545	0.166746	14.6058	2.58044e-48	8.93677e-47	99.4783	91.3582	94.7709	519.516	508.9
ENSG00000197451	HNRNPAB	3078.39	1.20527	0.082525	14.605	2.61167e-48	9.02983e-47	2121.28	1892.11	2054.45	4665.94	4658.18
ENSG00000186834	HEXIM1	1370.81	1.35867	0.093063	14.5994	2.83208e-48	9.77564e-47	874.12	800.098	856.184	2144.42	2179.21
ENSG00000160957	RECQL4	637.22	1.68595	0.115493	14.5978	2.89889e-48	9.9896e-47	338.963	327.605	346.628	1061.69	1111.21
ENSG00000070018	LRP6	1208.99	-1.50999	0.103504	-14.5887	3.31692e-48	1.14112e-46	1568.63	1695.84	1633.18	582.635	564.67
ENSG00000102580	DNAJC3	1674.32	-1.34749	0.0923791	-14.5865	3.42311e-48	1.1757e-46	2159.97	2243.27	2231.01	846.439	890.923
ENSG00000130826	DKC1	2679.52	1.30428	0.0895655	14.5623	4.88051e-48	1.67349e-46	1715.08	1538.82	1808.44	4180.41	4154.85
ENSG00000137145	DENND4C	756.153	-1.82421	0.12547	-14.539	6.85598e-48	2.34699e-46	1011.36	1102.01	1067.15	317.212	283.032
ENSG00000158710	TAGLN2	7097.56	1.44891	0.0996584	14.5388	6.88229e-48	2.35211e-46	4187.3	4353.08	4045.94	9951.73	12949.8
ENSG00000135318	NT5E	10596	-1.42119	0.0977548	-14.5383	6.92563e-48	2.36303e-46	13870.8	14419.6	14133.8	4568.83	5986.89
ENSG00000014164	ZC3H3	272.829	2.49766	0.171864	14.5328	7.50817e-48	2.55759e-46	102.242	101.351	83.7359	506.569	570.247
ENSG00000119812	FAM98A	928.698	1.5586	0.107304	14.5252	8.39218e-48	2.85403e-46	547.131	477.49	542.661	1553.69	1522.52
ENSG00000154146	NRGN	168.767	3.08527	0.212544	14.5159	9.60353e-48	3.26064e-46	44.2126	38.5418	44.1399	354.436	362.504
ENSG00000205336	ADGRG1	619.011	1.86613	0.128593	14.5119	1.01927e-47	3.45503e-46	326.068	260.514	316.768	1066.55	1125.16
ENSG00000135842	NIBAN1	2105.39	-1.42436	0.0983752	-14.4788	1.64956e-47	5.58239e-46	2755.92	2720.76	2952.83	1140.99	956.453
ENSG00000072310	SREBF1	1510.07	-1.52227	0.105158	-14.4761	1.71676e-47	5.80034e-46	1958.25	2201.16	1970.07	665.175	755.681
ENSG00000161203	AP2M1	4184.42	1.20573	0.0833699	14.4625	2.09185e-47	7.05617e-46	2836.05	2665.81	2745.11	5918.6	6756.52
ENSG00000137504	CREBZF	1052.19	-1.72242	0.119144	-14.4567	2.2747e-47	7.66048e-46	1324.54	1575.22	1475.44	466.108	419.668
ENSG00000119777	TMEM214	782.046	1.72344	0.11934	14.4415	2.83715e-47	9.53916e-46	402.519	428.956	390.768	1217.06	1470.93
ENSG00000117410	ATP6V0B	1514.09	1.43339	0.099348	14.4279	3.45209e-47	1.1588e-45	901.753	974.964	827.623	2346.72	2519.4
ENSG00000171681	ATF7IP	1503.66	-1.52283	0.105558	-14.4264	3.52855e-47	1.18255e-45	1982.2	2220.43	1899.31	723.439	692.94
ENSG00000104131	EIF3J	1187.3	1.49051	0.103322	14.4259	3.55811e-47	1.19053e-45	718.455	621.664	726.36	1959.92	1910.12
ENSG00000129657	SEC14L1	1827.22	1.26718	0.0879201	14.4128	4.29731e-47	1.43555e-45	1189.13	1107.72	1211.25	2773.99	2854.02
ENSG00000101290	CDS2	1605.67	-1.34284	0.0931885	-14.41	4.47886e-47	1.49379e-45	2104.7	2163.33	2090.15	814.071	856.067
ENSG00000198034	RPS4X	14816.4	-1.07005	0.074264	-14.4087	4.56377e-47	1.51967e-45	18584	19839	17803.9	9071.31	8783.75
ENSG00000132383	RPA1	2860.7	1.2135	0.084246	14.4042	4.86842e-47	1.61851e-45	1891.93	1753.65	1972.66	4261.33	4423.94
ENSG00000142599	RERE	432.422	2.18116	0.151444	14.4024	4.9955e-47	1.65811e-45	194.351	196.277	147.998	849.676	773.807
ENSG00000101335	MYL9	820.099	1.65538	0.114987	14.3962	5.46681e-47	1.81165e-45	454.1	403.975	465.416	1306.07	1470.93
ENSG00000188994	ZNF292	729.176	-1.78458	0.124035	-14.3877	6.18254e-47	2.04556e-45	995.705	1038.49	1019.76	307.502	284.426
ENSG00000150867	PIP4K2A	1487.15	-1.36519	0.0949077	-14.3844	6.48137e-47	2.14102e-45	2014.44	1927.8	1964.87	768.755	759.864
ENSG00000204138	PHACTR4	395.88	2.04306	0.142051	14.3826	6.65785e-47	2.19582e-45	167.639	179.148	180.454	770.373	681.786
ENSG00000114784	EIF1B	441.127	1.91733	0.133361	14.377	7.2157e-47	2.37603e-45	220.142	200.56	207.068	771.992	805.874
ENSG00000126012	KDM5C	2174.6	-1.39887	0.0974418	-14.3559	9.78037e-47	3.21543e-45	2766.97	3099.04	2814.57	1021.23	1171.17
ENSG00000097021	ACOT7	1250	1.53419	0.107041	14.3327	1.3669e-46	4.48677e-45	730.429	765.125	638.73	1951.83	2163.87
ENSG00000171940	ZNF217	1238.72	-1.44775	0.101016	-14.3318	1.38491e-46	4.53869e-45	1605.47	1689.41	1681.86	611.767	605.103
ENSG00000114770	ABCC5	437.469	1.90637	0.133052	14.328	1.46253e-46	4.78551e-45	202.641	218.403	203.822	781.702	780.778
ENSG00000130165	ELOF1	768.173	1.53905	0.107478	14.3197	1.64794e-46	5.38371e-45	436.599	442.517	428.416	1288.27	1245.06
ENSG00000228594	FNDC10	126.41	4.48796	0.313523	14.3146	1.77309e-46	5.78346e-45	20.2641	14.9885	5.84204	270.278	320.677
ENSG00000204394	VARS1	3091.5	1.27537	0.0891288	14.3093	1.91466e-46	6.23541e-45	1966.54	1889.97	2058.35	4421.55	5121.07
ENSG00000143614	GATAD2B	431.674	2.06354	0.14423	14.3073	1.97012e-46	6.40598e-45	211.852	174.865	184.998	734.768	851.884
ENSG00000135114	OASL	444.647	-2.64132	0.184898	-14.2853	2.70376e-46	8.7777e-45	744.245	655.924	606.923	131.093	85.049
ENSG00000161016	RPL8	12138.7	1.01104	0.0708229	14.2756	3.10691e-46	1.00708e-44	8885.81	8631.93	8382.68	16846.2	17946.7
ENSG00000137812	KNL1	2129.59	-1.68383	0.118029	-14.2663	3.55102e-46	1.14923e-44	2988.03	2516.63	3311.79	982.388	849.096
ENSG00000182150	ERCC6L2	999.057	-1.5812	0.110841	-14.2654	3.594e-46	1.16133e-44	1380.72	1316.13	1387.16	479.056	432.216
ENSG00000186063	AIDA	477.225	1.93858	0.135943	14.2602	3.87336e-46	1.24966e-44	237.643	201.987	231.734	904.703	810.057
ENSG00000149925	ALDOA	240.953	2.61214	0.1832	14.2584	3.97662e-46	1.28098e-44	92.1096	79.2247	67.508	470.963	494.957
ENSG00000198121	LPAR1	2397.93	-1.36322	0.0957077	-14.2436	4.91637e-46	1.58124e-44	3159.36	3031.95	3328.02	1336.82	1133.52
ENSG00000203485	INF2	1263.51	1.49845	0.10522	14.241	5.09885e-46	1.63739e-44	763.588	733.721	695.852	1883.85	2240.55
ENSG00000105974	CAV1	16736.6	-1.17113	0.0822924	-14.2313	5.85867e-46	1.87849e-44	21830	20183.7	22550.9	10197.7	8920.39
ENSG00000178177	LCORL	593.092	-1.97136	0.13855	-14.2286	6.09164e-46	1.95017e-44	844.645	810.804	878.254	228.199	203.56
ENSG00000072210	ALDH3A2	1078.56	-1.52517	0.107349	-14.2076	8.22368e-46	2.62866e-44	1459.02	1519.54	1400.14	506.569	507.506
ENSG00000196235	SUPT5H	2675.2	1.26879	0.0893662	14.1976	9.47843e-46	3.02508e-44	1718.76	1697.26	1717.56	3791.98	4450.43
ENSG00000104472	CHRAC1	963.721	1.45625	0.10269	14.181	1.20115e-45	3.82763e-44	581.211	541.012	581.608	1510	1604.78
ENSG00000104522	GFUS	859.549	1.54497	0.108948	14.1808	1.2042e-45	3.83147e-44	486.339	486.768	486.837	1322.26	1515.55
ENSG00000087502	ERGIC2	947.42	-1.55487	0.109705	-14.1732	1.34184e-45	4.26286e-44	1291.38	1275.45	1294.34	435.358	440.582
ENSG00000277443	MARCKS	4069.11	-1.3739	0.0969381	-14.173	1.34673e-45	4.27186e-44	5425.25	5503.62	5257.84	1830.45	2328.39
ENSG00000134748	PRPF38A	698.141	1.57245	0.110971	14.1699	1.407e-45	4.45622e-44	381.334	390.414	397.908	1174.98	1146.07
ENSG00000111802	TDP2	842.328	1.52892	0.107943	14.1641	1.5288e-45	4.83461e-44	505.682	447.513	488.135	1388.61	1381.7
ENSG00000139291	TMEM19	913.658	-1.64507	0.116256	-14.1504	1.85666e-45	5.86248e-44	1280.32	1176.24	1309.27	398.134	404.331
ENSG00000088833	NSFL1C	979.408	1.4534	0.102749	14.1452	1.99891e-45	6.30205e-44	591.343	563.138	579.66	1505.14	1657.76
ENSG00000198862	LTN1	1001.04	-1.61094	0.114012	-14.1295	2.49767e-45	7.86255e-44	1280.32	1458.88	1368.98	446.687	450.342
ENSG00000113448	PDE4D	705.478	-1.98108	0.140211	-14.1293	2.50702e-45	7.88003e-44	1000.31	1108.43	908.113	273.515	237.022
ENSG00000160948	VPS28	814.842	1.56306	0.110719	14.1174	2.96859e-45	9.3167e-44	455.942	481.772	434.908	1285.03	1416.55
ENSG00000106665	CLIP2	585.297	-2.16349	0.153273	-14.1152	3.05949e-45	9.58748e-44	869.514	880.037	795.816	224.962	156.156
ENSG00000124198	ARFGEF2	2787.44	-1.15519	0.0818565	-14.1124	3.18459e-45	9.96446e-44	3588.59	3502.3	3634.4	1647.56	1564.34
ENSG00000145431	PDGFC	2244.85	-1.21485	0.0860952	-14.1105	3.27036e-45	1.02174e-43	2883.95	2841.38	2995.02	1226.77	1277.13
ENSG00000117399	CDC20	3369.31	1.31422	0.0932073	14.1	3.79699e-45	1.18449e-43	2192.21	1881.41	2264.76	5423.36	5084.82
ENSG00000170540	ARL6IP1	5550.23	-1.23682	0.0877931	-14.0879	4.50949e-45	1.40464e-43	7415.74	6631.32	7582.97	3233.63	2887.48
ENSG00000159335	PTMS	1087.78	1.60658	0.114049	14.0867	4.58363e-45	1.4256e-43	637.398	630.943	529.029	1699.35	1942.19
ENSG00000109066	TMEM104	545.051	1.82536	0.129606	14.0839	4.77247e-45	1.48211e-43	269.881	279.071	262.243	873.953	1040.11
ENSG00000085185	BCORL1	180.064	2.88312	0.204973	14.0659	6.15731e-45	1.90932e-43	48.8181	46.3929	56.4731	381.95	366.687
ENSG00000111716	LDHB	1203.16	-1.59182	0.113177	-14.065	6.23604e-45	1.93085e-43	1704.95	1558.09	1661.09	603.675	487.986
ENSG00000164543	STK17A	2174.06	-1.31626	0.0935851	-14.0648	6.24635e-45	1.93115e-43	2842.5	3004.12	2726.29	1215.44	1081.94
ENSG00000001629	ANKIB1	1531.72	-1.32309	0.0941157	-14.0582	6.86466e-45	2.11916e-43	1993.25	1981.33	2072.63	802.742	808.663
ENSG00000100348	TXN2	456.128	1.86215	0.132498	14.0541	7.27027e-45	2.24104e-43	225.668	226.968	213.559	844.821	769.624
ENSG00000125505	MBOAT7	2350.97	1.18247	0.0841784	14.0472	8.01168e-45	2.46591e-43	1576.92	1583.78	1518.28	3382.52	3693.36
ENSG00000138688	BLTP1	1230.64	-1.5194	0.108191	-14.0436	8.42676e-45	2.58982e-43	1588.89	1740.09	1661.09	626.333	536.785
ENSG00000055483	USP36	503.077	1.83494	0.130909	14.0169	1.22796e-44	3.76834e-43	263.433	226.968	255.102	849.676	920.203
ENSG00000139163	ETNK1	1079.98	-1.74247	0.124363	-14.0112	1.33194e-44	4.08141e-43	1367.83	1685.85	1447.53	479.056	419.668
ENSG00000197442	MAP3K5	327.486	-2.80764	0.200484	-14.0043	1.46672e-44	4.48778e-43	479.891	535.302	479.696	72.8294	69.7123
ENSG00000092969	TGFB2	1575.08	-1.41503	0.101064	-14.0014	1.52872e-44	4.67058e-43	2096.41	2081.97	2119.36	861.005	716.643
ENSG00000112576	CCND3	2425.91	1.25535	0.0897122	13.9931	1.71808e-44	5.24141e-43	1609.15	1645.88	1426.76	3782.27	3665.47
ENSG00000129347	KRI1	974.409	1.6003	0.114374	13.9918	1.75025e-44	5.33171e-43	519.498	485.341	606.274	1649.18	1611.75
ENSG00000213096	ZNF254	329.595	-2.76325	0.197543	-13.9881	1.84238e-44	5.60412e-43	492.786	510.321	496.574	84.1584	64.1353
ENSG00000102218	RP2	887.164	-1.59215	0.113828	-13.9873	1.86301e-44	5.65858e-43	1167.95	1233.34	1230.72	407.845	395.966
ENSG00000182504	CEP97	947.223	-1.65828	0.118591	-13.9832	1.97323e-44	5.98459e-43	1307.03	1202.65	1400.14	419.174	407.12
ENSG00000067082	KLF6	2293.25	1.23491	0.088317	13.9826	1.98946e-44	6.02502e-43	1389.93	1597.34	1474.14	3503.9	3500.95
ENSG00000119906	SLF2	2171.29	-1.31149	0.0938316	-13.9771	2.1519e-44	6.50746e-43	2973.3	2631.55	2952.83	1165.27	1133.52
ENSG00000107130	NCS1	821.906	-1.64234	0.117527	-13.9741	2.24188e-44	6.7697e-43	1159.66	1094.87	1131.41	372.239	351.35
ENSG00000164031	DNAJB14	1181.5	-1.45924	0.104441	-13.9719	2.31328e-44	6.97513e-43	1516.12	1595.91	1642.91	559.977	592.555
ENSG00000188846	RPL14	7420.61	0.981081	0.0702351	13.9685	2.42579e-44	7.30377e-43	5445.52	5341.6	5233.82	10757.7	10324.4
ENSG00000102144	PGK1	12492.8	-1.20727	0.0864292	-13.9683	2.43448e-44	7.31931e-43	15433	17896.9	15140.6	6779.61	7213.83
ENSG00000081803	CADPS2	368.88	-2.55505	0.182952	-13.9656	2.52627e-44	7.58429e-43	566.474	546.008	545.257	79.3031	107.357
ENSG00000185000	DGAT1	277.874	2.2465	0.161026	13.9512	3.09379e-44	9.27466e-43	106.847	114.198	112.297	527.609	528.419
ENSG00000166750	SLFN5	403.669	-2.68369	0.192373	-13.9504	3.1269e-44	9.36038e-43	585.817	705.885	537.468	87.3953	101.78
ENSG00000068697	LAPTM4A	1944.93	1.2191	0.0874569	13.9394	3.64763e-44	1.09035e-42	1246.24	1327.55	1237.21	2853.29	3060.37
ENSG00000250182	EEF1A1P13	274.776	-3.72584	0.267368	-13.9352	3.86897e-44	1.15485e-42	374.886	472.493	460.223	35.6055	30.6734
ENSG00000181450	ZNF678	325.927	-2.83242	0.203274	-13.934	3.93625e-44	1.17324e-42	479.891	470.352	539.415	74.4478	65.5296
ENSG00000171848	RRM2	4959.77	1.58993	0.114237	13.9179	4.9311e-44	1.46766e-42	3026.72	2268.97	2952.18	8977.44	7573.55
ENSG00000166987	MBD6	129.731	3.48606	0.250978	13.8899	7.29376e-44	2.16775e-42	23.0274	29.9769	23.3682	286.462	285.82
ENSG00000127947	PTPN12	1339.18	1.44037	0.103708	13.8887	7.4169e-44	2.2012e-42	837.276	719.446	828.272	2042.46	2268.44
ENSG00000178028	DMAP1	324.564	2.13479	0.153782	13.8819	8.15177e-44	2.41584e-42	133.559	142.747	136.314	644.136	566.064
ENSG00000144426	NBEAL1	564.973	-1.95723	0.141014	-13.8796	8.41541e-44	2.49041e-42	793.985	840.781	776.991	194.212	218.897
ENSG00000151176	PLBD2	382.702	2.11002	0.152034	13.8786	8.538e-44	2.52309e-42	167.639	185.571	140.858	715.347	704.094
ENSG00000105700	KXD1	865.251	1.56597	0.112954	13.8638	1.05026e-43	3.09924e-42	475.285	508.894	471.258	1319.02	1551.8
ENSG00000183287	CCBE1	165.809	3.16474	0.228368	13.8581	1.13639e-43	3.34863e-42	51.5814	35.6868	33.1049	335.015	373.658
ENSG00000138182	KIF20B	2139.83	-1.67652	0.120995	-13.8561	1.1678e-43	3.4363e-42	2898.69	2593	3358.52	1027.7	821.211
ENSG00000101104	PABPC1L	203.58	2.77559	0.200426	13.8484	1.29994e-43	3.81974e-42	49.7392	64.95	66.8589	451.542	384.812
ENSG00000185658	BRWD1	1077.16	-1.45411	0.105088	-13.8371	1.523e-43	4.46884e-42	1473.75	1410.34	1448.18	519.516	533.996
ENSG00000127481	UBR4	3574.7	1.17903	0.0853093	13.8207	1.91216e-43	5.60279e-42	2507.22	2200.45	2415.36	5572.26	5178.23
ENSG00000100503	NIN	2030.27	-1.36336	0.098753	-13.8058	2.35171e-43	6.88098e-42	2824.08	2465.96	2771.07	1098.91	991.309
ENSG00000148700	ADD3	1185.64	-1.50232	0.108822	-13.8053	2.36924e-43	6.9225e-42	1560.34	1555.95	1680.56	608.53	522.842
ENSG00000221988	PPT2	291.258	2.4012	0.17395	13.804	2.41211e-43	7.03787e-42	114.216	121.335	87.6306	540.556	592.555
ENSG00000145912	NHP2	591.582	1.62706	0.11789	13.8016	2.494e-43	7.26657e-42	329.752	322.609	314.821	1014.76	975.972
ENSG00000109472	CPE	573.845	-2.76665	0.200534	-13.7964	2.67928e-43	7.79546e-42	808.722	1126.28	678.326	126.238	129.665
ENSG00000164323	CFAP97	1500.26	-1.31876	0.0956082	-13.7934	2.79437e-43	8.11893e-42	1897.46	1992.75	2028.49	796.268	786.355
ENSG00000138376	BARD1	870.869	-1.80317	0.130753	-13.7907	2.89999e-43	8.41404e-42	1235.19	1131.27	1287.2	398.134	302.551
ENSG00000134987	WDR36	2009.68	-1.30878	0.09492	-13.7882	2.99971e-43	8.6912e-42	2661.97	2488.8	2765.23	1121.57	1010.83
ENSG00000104331	BPNT2	1730.82	-1.23779	0.0898461	-13.7768	3.51717e-43	1.01762e-41	2262.21	2265.4	2219.33	954.874	952.27
ENSG00000272333	KMT2B	424.955	1.88354	0.136772	13.7714	3.78954e-43	1.0949e-41	205.404	217.69	191.489	736.386	773.807
ENSG00000056586	RC3H2	1993.78	-1.25232	0.0909656	-13.767	4.02817e-43	1.16223e-41	2639.86	2581.58	2565.95	1153.94	1027.56
ENSG00000175220	ARHGAP1	1046.99	1.47701	0.10729	13.7665	4.05173e-43	1.1674e-41	620.819	623.092	590.695	1558.55	1841.8
ENSG00000169047	IRS1	1769.15	-1.46367	0.106355	-13.7621	4.3097e-43	1.24001e-41	2511.83	2186.89	2423.15	940.308	783.566
ENSG00000114127	XRN1	630.333	-1.91422	0.139173	-13.7542	4.80316e-43	1.38008e-41	861.225	934.281	884.096	207.159	264.907
ENSG00000170421	KRT8	8047.7	1.15437	0.0839642	13.7484	5.20863e-43	1.49451e-41	5412.36	5787.69	5001.44	11435.8	12601.2
ENSG00000172845	SP3	2168.07	-1.23411	0.0898177	-13.7402	5.83371e-43	1.67155e-41	2784.47	2692.93	2968.41	1212.2	1182.32
ENSG00000126107	HECTD3	566.365	1.85798	0.135272	13.7351	6.2538e-43	1.78945e-41	291.987	291.918	246.664	909.558	1091.69
ENSG00000116473	RAP1A	617.132	1.61989	0.118015	13.7262	7.07964e-43	2.02296e-41	332.516	321.895	357.014	1043.89	1030.35
ENSG00000157870	PRXL2B	382.687	1.97919	0.144205	13.7249	7.20594e-43	2.05622e-41	172.245	182.003	173.314	644.136	741.739
ENSG00000168461	RAB31	1416.19	-1.52348	0.111005	-13.7244	7.25656e-43	2.06782e-41	1987.72	2029.15	1733.14	619.859	711.066
ENSG00000177951	BET1L	346.32	2.08242	0.151741	13.7236	7.33768e-43	2.08807e-41	140.007	167.728	144.753	618.241	660.873
ENSG00000175727	MLXIP	743.191	1.91297	0.139401	13.7228	7.41268e-43	2.10652e-41	359.227	376.853	323.909	1116.72	1539.25
ENSG00000078369	GNB1	5598.49	1.03272	0.0753458	13.7064	9.29967e-43	2.63915e-41	3976.37	3982.65	3884.31	7706.97	8442.16
ENSG00000162980	ARL5A	824.246	-1.6448	0.120131	-13.6917	1.13802e-42	3.22516e-41	1121.89	1095.59	1178.14	386.805	338.802
ENSG00000163755	HPS3	847.799	-1.60454	0.117225	-13.6877	1.20194e-42	3.40167e-41	1116.37	1219.78	1140.5	380.331	382.023
ENSG00000112200	ZNF451	1649.74	-1.41881	0.103667	-13.6863	1.22628e-42	3.46583e-41	2314.71	1991.32	2295.92	846.439	800.297
ENSG00000141429	GALNT1	2050.57	-1.27757	0.093495	-13.6646	1.65142e-42	4.66106e-41	2558.8	2819.26	2664.62	1048.74	1161.41
ENSG00000116604	MEF2D	397.714	2.00566	0.146821	13.6606	1.74622e-42	4.92192e-41	170.403	197.705	172.665	668.412	779.384
ENSG00000106049	HIBADH	807.748	-1.60234	0.117335	-13.6561	1.85682e-42	5.22657e-41	1073.08	1110.57	1128.16	356.055	370.869
ENSG00000275342	PRAG1	898.716	-1.51909	0.111266	-13.6528	1.9422e-42	5.45948e-41	1208.48	1221.2	1215.79	425.647	422.457
ENSG00000173456	RNF26	458.463	1.85728	0.136078	13.6486	2.05671e-42	5.77355e-41	245.933	220.545	206.419	780.084	839.336
ENSG00000140750	ARHGAP17	441.55	1.83597	0.134546	13.6457	2.14263e-42	6.00661e-41	210.01	217.69	225.243	736.386	818.423
ENSG00000100258	LMF2	596.686	1.68834	0.123777	13.6401	2.31264e-42	6.47446e-41	326.989	296.914	324.558	951.637	1083.33
ENSG00000108953	YWHAE	9299.49	0.972801	0.0714351	13.618	3.13141e-42	8.75485e-41	6921.11	6401.5	6820.91	13154.6	13199.3
ENSG00000167460	TPM4	12340.1	1.14998	0.0844519	13.617	3.17419e-42	8.86253e-41	8246.57	8379.98	8260.65	16697.4	20116.2
ENSG00000063046	EIF4B	5303.86	-1.04463	0.0767188	-13.6163	3.20332e-42	8.93183e-41	6443.07	7010.32	6588.52	3219.06	3258.35
ENSG00000106261	ZKSCAN1	804.683	-1.74825	0.128426	-13.6129	3.35833e-42	9.35148e-41	1144	1190.51	1021.71	357.673	309.523
ENSG00000100292	HMOX1	369.143	2.17263	0.159614	13.6118	3.4074e-42	9.4754e-41	153.823	157.022	150.595	592.346	791.932
ENSG00000099381	SETD1A	285.627	2.17725	0.159959	13.6113	3.43148e-42	9.52959e-41	124.348	113.484	118.139	553.503	518.66
ENSG00000144218	AFF3	167.715	3.19366	0.234721	13.6062	3.67773e-42	1.01998e-40	46.9759	32.1181	39.5961	415.937	303.946
ENSG00000196950	SLC39A10	1445.85	-1.42782	0.10494	-13.606	3.68861e-42	1.02163e-40	1848.64	2068.41	1874.65	765.518	672.027
ENSG00000196914	ARHGEF12	4453.1	-1.12026	0.0823765	-13.5993	4.04299e-42	1.11829e-40	5941.07	5298.06	5800.5	2659.08	2566.81
ENSG00000120738	EGR1	120.588	3.89333	0.286318	13.5979	4.12072e-42	1.13827e-40	19.343	21.4121	14.9297	226.58	320.677
ENSG00000079819	EPB41L2	1158.99	1.45484	0.107048	13.5905	4.55909e-42	1.25769e-40	652.136	633.798	762.062	1856.34	1890.6
ENSG00000079482	OPHN1	870.726	-1.88944	0.139137	-13.5798	5.28028e-42	1.45471e-40	1314.4	1129.84	1243.06	391.66	274.667
ENSG00000100485	SOS2	1099.7	-1.538	0.113312	-13.5731	5.77936e-42	1.59009e-40	1413.88	1620.18	1438.44	492.003	533.996
ENSG00000185551	NR2F2	1077.96	1.60829	0.118573	13.5637	6.57644e-42	1.807e-40	656.741	508.18	613.414	1904.89	1706.56
ENSG00000071537	SEL1L	1977.64	-1.48795	0.109858	-13.5443	8.56326e-42	2.3498e-40	2480.51	3019.1	2490.66	898.229	999.675
ENSG00000159720	ATP6V0D1	1585.82	1.29988	0.0959738	13.5441	8.58943e-42	2.35387e-40	1013.21	1060.61	929.534	2364.53	2561.23
ENSG00000162664	ZNF326	423.413	1.90761	0.140926	13.5362	9.55854e-42	2.61599e-40	201.72	191.995	210.313	817.308	695.729
ENSG00000127399	LRRC61	185.12	2.81112	0.207694	13.5349	9.72808e-42	2.65843e-40	65.3978	53.5302	45.4381	372.239	388.995
ENSG00000274290	H2BC6	384.076	-6.40602	0.473299	-13.5348	9.73926e-42	2.65843e-40	653.978	631.657	619.905	6.47372	8.36548
ENSG00000129351	ILF3	6670.5	1.06288	0.0786016	13.5224	1.1535e-41	3.14446e-40	4629.43	4397.33	4912.51	9369.1	10044.1
ENSG00000118564	FBXL5	1371.12	-1.31047	0.0969579	-13.5158	1.26138e-41	3.43404e-40	1793.37	1831.45	1779.23	705.636	745.922
ENSG00000227057	WDR46	1611.85	1.23555	0.0914305	13.5135	1.30098e-41	3.53719e-40	1038.07	1064.89	1034.04	2328.92	2593.3
ENSG00000001167	NFYA	797.082	1.52856	0.11314	13.5103	1.35886e-41	3.68972e-40	464.232	413.967	484.889	1336.82	1285.5
ENSG00000127920	GNG11	936.793	-1.50925	0.111995	-13.476	2.16413e-41	5.86861e-40	1312.56	1262.6	1220.99	430.503	457.313
ENSG00000138814	PPP3CA	2222.89	-1.26462	0.0939114	-13.4661	2.47441e-41	6.70124e-40	2915.27	2787.85	2999.56	1115.1	1296.65
ENSG00000181588	MEX3D	596.91	-1.91914	0.142555	-13.4624	2.60204e-41	7.03771e-40	926.622	828.648	782.184	228.199	218.897
ENSG00000168615	ADAM9	5060.07	-1.13857	0.08458	-13.4615	2.63635e-41	7.12124e-40	6285.56	6475.02	6661.87	2715.73	3162.15
ENSG00000151726	ACSL1	1158.85	-1.6819	0.125008	-13.4543	2.9032e-41	7.83184e-40	1470.99	1827.88	1499.46	466.108	529.814
ENSG00000197045	GMFB	5537.16	-0.979255	0.0728239	-13.4469	3.21134e-41	8.65184e-40	6736.89	7004.61	6946.84	3541.13	3456.34
ENSG00000091436	MAP3K20	1854.72	-1.29041	0.0960494	-13.4348	3.78066e-41	1.01725e-39	2276.95	2463.82	2544.53	1037.41	950.876
ENSG00000106399	RPA3	766.173	-1.75042	0.13045	-13.4184	4.72066e-41	1.26853e-39	1099.79	1055.62	1039.88	360.91	274.667
ENSG00000114439	BBX	2107.76	-1.22789	0.0915358	-13.4143	4.98711e-41	1.33839e-39	2658.28	2898.48	2645.8	1204.11	1132.13
ENSG00000161011	SQSTM1	3732.45	1.31864	0.0984907	13.3885	7.05756e-41	1.89159e-39	2274.19	2640.11	2094.7	5617.57	6035.69
ENSG00000164176	EDIL3	2965.91	-1.4129	0.105561	-13.3847	7.42907e-41	1.98859e-39	3605.17	4517.95	3737.61	1422.6	1546.22
ENSG00000173039	RELA	1203.96	1.4389	0.10756	13.3776	8.1752e-41	2.1855e-39	717.534	747.282	680.922	1757.62	2116.47
ENSG00000119953	SMNDC1	647.751	1.51718	0.113419	13.3767	8.27297e-41	2.20879e-39	367.517	376.139	369.996	1048.74	1076.36
ENSG00000177675	CD163L1	340.981	-2.46105	0.18414	-13.3651	9.66933e-41	2.57828e-39	494.628	530.306	495.924	90.6321	93.4145
ENSG00000262074	SNORD3B-2	285.645	-4.88809	0.365945	-13.3574	1.07193e-40	2.85458e-39	587.659	366.147	443.346	12.9474	18.1252
ENSG00000127616	SMARCA4	2417.99	1.1252	0.0842699	13.3523	1.14864e-40	3.05495e-39	1638.63	1613.04	1675.37	3406.8	3756.1
ENSG00000171320	ESCO2	791.518	-1.75377	0.131418	-13.345	1.26664e-40	3.36446e-39	1077.68	1028.49	1196.32	360.91	294.186
ENSG00000122862	SRGN	2346.41	1.27965	0.0959632	13.3348	1.4516e-40	3.85083e-39	1587.97	1475.29	1417.67	3923.08	3328.07
ENSG00000070081	NUCB2	924.687	-1.53776	0.115438	-13.3211	1.74522e-40	4.62382e-39	1192.82	1251.89	1313.81	456.398	408.514
ENSG00000171262	FAM98B	321.053	2.25656	0.169488	13.3139	1.9206e-40	5.08201e-39	152.902	104.205	127.876	626.333	593.949
ENSG00000108821	COL1A1	143.816	3.03482	0.227952	13.3134	1.93519e-40	5.11408e-39	35.0016	34.9731	40.8943	304.265	303.946
ENSG00000066933	MYO9A	691.668	-1.75045	0.131607	-13.3006	2.29672e-40	6.06176e-39	943.202	937.849	1003.53	317.212	256.541
ENSG00000106609	TMEM248	2033.6	-1.15746	0.0871413	-13.2826	2.92012e-40	7.69732e-39	2640.78	2554.46	2634.11	1140.99	1197.66
ENSG00000235173	HGH1	447.616	2.26068	0.170244	13.279	3.06257e-40	8.06258e-39	205.404	128.473	200.577	854.532	849.096
ENSG00000121691	CAT	1389.26	-1.34218	0.101144	-13.2701	3.45284e-40	9.07848e-39	1826.53	1933.51	1740.93	700.781	744.527
ENSG00000171793	CTPS1	1340.39	1.41297	0.106499	13.2675	3.57344e-40	9.38367e-39	844.645	716.591	854.885	2032.75	2253.1
ENSG00000145715	RASA1	1300.92	-1.50694	0.11359	-13.2665	3.62094e-40	9.49638e-39	1692.05	1740.09	1838.94	540.556	692.94
ENSG00000100243	CYB5R3	935.238	1.60543	0.12124	13.2418	5.03512e-40	1.31886e-38	469.759	589.546	484.24	1467.92	1664.73
ENSG00000064651	SLC12A2	1241.89	-1.35511	0.102362	-13.2385	5.25977e-40	1.37596e-38	1664.42	1685.85	1574.75	666.794	617.651
ENSG00000163840	DTX3L	721.069	-1.69847	0.128323	-13.2358	5.45035e-40	1.42402e-38	1022.42	998.517	968.481	339.871	276.061
ENSG00000166716	ZNF592	561.171	1.58907	0.120095	13.2318	5.75114e-40	1.50072e-38	316.857	306.907	310.277	911.177	960.636
ENSG00000068878	PSME4	1279.04	1.30979	0.0990412	13.2247	6.32072e-40	1.64728e-38	833.592	750.851	826.324	2081.3	1903.15
ENSG00000144320	LNPK	1222.03	-1.31812	0.099683	-13.2231	6.45547e-40	1.68028e-38	1606.39	1583.78	1630.58	652.228	637.171
ENSG00000170296	GABARAP	90.181	4.85901	0.367599	13.2182	6.88593e-40	1.79008e-38	4.60548	9.99231	7.14027	189.356	239.81
ENSG00000147649	MTDH	5157.79	-1.01875	0.0770724	-13.218	6.90496e-40	1.79278e-38	6244.11	6548.53	6609.3	3311.31	3075.71
ENSG00000109586	GALNT7	1095.43	-1.44509	0.109351	-13.2151	7.17601e-40	1.86083e-38	1470.07	1376.8	1553.33	527.609	549.333
ENSG00000205060	SLC35B4	944.901	-1.48504	0.112458	-13.2052	8.18516e-40	2.11986e-38	1317.17	1271.88	1228.13	430.503	476.832
ENSG00000065882	TBC1D1	1062.45	-1.51093	0.114503	-13.1956	9.30129e-40	2.40593e-38	1513.36	1348.96	1444.93	461.253	543.756
ENSG00000079459	FDFT1	1985.94	-1.75488	0.133032	-13.1915	9.82649e-40	2.53861e-38	2462.09	3243.93	2588.02	695.925	939.722
ENSG00000137216	TMEM63B	780.433	1.63888	0.124243	13.1909	9.89545e-40	2.55325e-38	377.649	486.054	403.75	1275.32	1359.39
ENSG00000170759	KIF5B	9033.36	-1.07745	0.0817684	-13.1768	1.19334e-39	3.07526e-38	11287.1	10673.2	12361.8	5547.98	5296.74
ENSG00000247556	OIP5-AS1	1473.13	-1.23918	0.0941579	-13.1607	1.47779e-39	3.80358e-38	1935.22	1873.56	1935.01	807.597	814.24
ENSG00000064300	NGFR	92.2481	4.39472	0.333941	13.1602	1.48762e-39	3.82412e-38	11.9742	8.56484	10.3859	237.909	192.406
ENSG00000124571	XPO5	2117.76	1.22472	0.0931873	13.1425	1.87794e-39	4.82151e-38	1453.49	1251.89	1434.55	3304.84	3144.03
ENSG00000131069	ACSS2	817.478	-1.90351	0.144925	-13.1345	2.08927e-39	5.35747e-38	1064.79	1348.25	1057.41	276.752	340.196
ENSG00000115216	NRBP1	2232.76	1.18623	0.0903445	13.13	2.21564e-39	5.6745e-38	1504.15	1510.98	1422.21	3134.9	3591.58
ENSG00000029153	BMAL2	1604.81	-1.39538	0.106303	-13.1264	2.32358e-39	5.94362e-38	2234.58	1933.51	2232.31	861.005	762.653
ENSG00000171105	INSR	466.093	-1.9771	0.15064	-13.1247	2.37723e-39	6.07335e-38	682.532	641.649	668.589	173.172	164.521
ENSG00000101639	CEP192	1161.37	-1.39819	0.106548	-13.1226	2.44492e-39	6.23861e-38	1518.89	1506.7	1607.21	624.714	549.333
ENSG00000129317	PUS7L	1020.52	-1.57787	0.120257	-13.1208	2.50267e-39	6.37813e-38	1440.59	1263.31	1465.7	504.95	428.034
ENSG00000269416	LINC01224	197.182	2.53679	0.1934	13.1168	2.638e-39	6.71477e-38	64.4767	67.0912	70.7536	362.529	421.062
ENSG00000102103	PQBP1	738.284	1.48329	0.11313	13.1114	2.83203e-39	7.1998e-38	423.704	426.101	439.451	1126.43	1275.74
ENSG00000156860	FBRS	376.758	2.2349	0.170722	13.0909	3.71326e-39	9.4286e-38	141.849	180.575	133.069	618.241	810.057
ENSG00000128340	RAC2	1054.78	1.28111	0.0979583	13.0782	4.38977e-39	1.11327e-37	667.794	684.473	660.151	1673.46	1588.05
ENSG00000101670	LIPG	256.892	-3.85664	0.295072	-13.0702	4.87539e-39	1.23492e-37	391.466	489.623	347.926	17.8027	37.6446
ENSG00000259781	HMGB1P6	93.428	4.14225	0.317095	13.0631	5.34783e-39	1.35293e-37	13.8164	9.27857	13.6314	218.488	211.925
ENSG00000134333	LDHA	21408.2	0.851078	0.065176	13.0581	5.71043e-39	1.44291e-37	16349.5	16081.9	16166.9	29685.3	28757.7
ENSG00000197961	ZNF121	1214.19	-1.38363	0.106028	-13.0497	6.38028e-39	1.61021e-37	1630.34	1513.83	1690.3	642.517	593.949
ENSG00000157168	NRG1	1112.24	1.49305	0.114439	13.0467	6.63655e-39	1.67285e-37	693.585	575.271	664.694	1961.54	1666.12
ENSG00000125755	SYMPK	1226.09	1.22984	0.094313	13.04	7.24275e-39	1.82343e-37	797.669	817.942	776.342	1825.59	1912.91
ENSG00000138757	G3BP2	5343.01	-0.966135	0.0741524	-13.029	8.36464e-39	2.10333e-37	6795.84	6409.35	6713.15	3400.32	3396.38
ENSG00000183386	FHL3	196.446	2.57946	0.198015	13.0266	8.64e-39	2.16994e-37	69.0822	64.95	63.6133	349.581	435.005
ENSG00000138448	ITGAV	2573.02	-1.41374	0.108576	-13.0207	9.33515e-39	2.34169e-37	3318.71	3670.75	3304	1111.86	1459.78
ENSG00000162298	SYVN1	443.07	2.02227	0.155336	13.0187	9.57674e-39	2.39939e-37	172.245	241.957	182.402	775.228	843.519
ENSG00000133321	PLAAT4	350.574	-2.84525	0.218578	-13.0171	9.78463e-39	2.44852e-37	582.133	602.393	419.329	79.3031	69.7123
ENSG00000126821	SGPP1	806.929	-1.53005	0.117558	-13.0153	1.00198e-38	2.50434e-37	1114.53	1107	1057.41	362.529	393.177
ENSG00000104980	TIMM44	933.65	1.32048	0.101485	13.0117	1.05012e-38	2.62151e-37	591.343	568.848	591.994	1424.22	1491.84
ENSG00000204520	MICA	979.993	1.399	0.107596	13.0023	1.18722e-38	2.96019e-37	578.448	590.26	608.221	1438.79	1684.25
ENSG00000124357	NAGK	533.091	1.59529	0.122701	13.0015	1.19973e-38	2.98779e-37	293.83	293.346	297.295	859.387	921.597
ENSG00000164292	RHOBTB3	4146.57	-1.24993	0.0961395	-13.0012	1.20392e-38	2.99465e-37	5539.47	5487.2	5163.72	2526.37	2016.08
ENSG00000221978	CCNL2	669.268	1.57003	0.120765	13.0007	1.21202e-38	3.01119e-37	333.437	394.696	393.364	1084.35	1140.49
ENSG00000108848	LUC7L3	1002.42	1.57928	0.121519	12.9962	1.28605e-38	3.19127e-37	477.128	553.859	641.326	1634.62	1705.16
ENSG00000205730	ITPRIPL2	782.596	-1.6454	0.126624	-12.9943	1.31737e-38	3.2651e-37	1155.05	996.376	1075.58	322.068	363.898
ENSG00000185130	H2BC13	603.732	-7.80324	0.600638	-12.9916	1.36559e-38	3.38058e-37	1039.92	1054.9	915.253	1.61843	6.97123
ENSG00000105402	NAPA	518.265	1.61537	0.124408	12.9844	1.49927e-38	3.70706e-37	289.224	290.491	272.629	848.058	890.923
ENSG00000126653	NSRP1	401.966	2.10309	0.16207	12.9764	1.66474e-38	4.11132e-37	138.164	170.583	209.015	736.386	755.681
ENSG00000009694	TENM1	88.7189	5.85591	0.451447	12.9714	1.77705e-38	4.38345e-37	3.68438	4.28242	3.24558	242.765	189.617
ENSG00000149311	ATM	1539.6	-1.50731	0.116337	-12.9564	2.16254e-38	5.328e-37	1996.01	2029.87	2206.34	838.347	627.411
ENSG00000166801	FAM111A	2182.29	-1.4097	0.108819	-12.9545	2.2145e-38	5.44957e-37	3070.93	2573.73	3076.16	1189.55	1001.07
ENSG00000143195	ILDR2	437.911	-2.2749	0.175623	-12.9534	2.24886e-38	5.52755e-37	679.769	543.153	701.694	131.093	133.848
ENSG00000075213	SEMA3A	885.159	-1.50825	0.116497	-12.9468	2.4511e-38	6.01751e-37	1177.16	1166.25	1240.46	451.542	390.389
ENSG00000198860	TSEN15	1765.21	-1.17829	0.0910469	-12.9415	2.62333e-38	6.43274e-37	2272.34	2321.07	2223.22	1039.03	970.395
ENSG00000103657	HERC1	705.746	-1.65361	0.127828	-12.9362	2.81184e-38	6.88684e-37	961.624	957.834	990.551	339.871	278.849
ENSG00000163681	SLMAP	1206.13	-1.37046	0.106023	-12.926	3.20928e-38	7.851e-37	1627.58	1488.14	1678.61	621.478	614.863
ENSG00000177628	GBA1	1101.28	1.33178	0.103094	12.9182	3.55573e-38	8.68829e-37	714.77	630.943	711.431	1670.22	1779.06
ENSG00000166197	NOLC1	3800.5	1.228	0.0950889	12.9142	3.74426e-38	9.13819e-37	2512.75	2181.18	2723.69	5858.72	5726.17
ENSG00000255717	SNHG1	1813.68	1.29676	0.100415	12.914	3.75106e-38	9.14402e-37	1205.71	1011.36	1221.64	2765.9	2863.78
ENSG00000159692	CTBP1	1319.61	-1.36146	0.105427	-12.9137	3.76748e-38	9.17328e-37	1832.98	1680.85	1727.3	626.333	730.585
ENSG00000169826	CSGALNACT2	1068.68	1.28891	0.0998989	12.9021	4.37876e-38	1.06492e-36	641.083	676.622	713.378	1647.56	1664.73
ENSG00000164211	STARD4	1497.95	-1.37242	0.106409	-12.8976	4.64437e-38	1.12819e-36	1809.95	2136.93	2009.66	731.531	801.692
ENSG00000161714	PLCD3	1017.72	1.28735	0.0998412	12.894	4.86773e-38	1.18106e-36	666.873	630.943	639.379	1623.29	1528.09
ENSG00000111696	NT5DC3	970.255	-1.47921	0.114733	-12.8927	4.95024e-38	1.19968e-36	1272.03	1241.19	1400.79	485.529	451.736
ENSG00000185453	ZSWIM9	122.503	3.50858	0.272337	12.8832	5.59384e-38	1.35407e-36	23.9485	17.8434	29.2102	305.883	235.628
ENSG00000177707	NECTIN3	1573.25	-1.33256	0.103558	-12.8677	6.83907e-38	1.65357e-36	2149.84	2075.55	1997.33	742.86	900.683
ENSG00000138180	CEP55	3591.45	-1.15421	0.0897253	-12.8639	7.18971e-38	1.73633e-36	4629.43	4278.14	4908.61	2175.17	1965.89
ENSG00000080371	RAB21	1705.47	-1.21879	0.0947565	-12.8624	7.33072e-38	1.76832e-36	2246.55	2081.97	2300.47	941.927	956.453
ENSG00000156858	PRR14	252.065	2.19526	0.170676	12.8622	7.34465e-38	1.76963e-36	96.7151	101.351	112.297	456.398	493.563
ENSG00000164379	FOXQ1	430.652	2.23349	0.17367	12.8605	7.50645e-38	1.80651e-36	202.641	152.74	166.174	969.44	662.267
ENSG00000090861	AARS1	2632.72	1.08276	0.0842691	12.8488	8.73072e-38	2.09871e-36	1712.32	1897.11	1846.73	3754.76	3952.69
ENSG00000006715	VPS41	743.043	-1.59654	0.124336	-12.8405	9.72618e-38	2.3353e-36	999.389	1074.17	969.779	351.2	320.677
ENSG00000136153	LMO7	1958.73	-1.2404	0.0966343	-12.8361	1.02975e-37	2.46961e-36	2381.03	2618.7	2636.06	1144.23	1013.62
ENSG00000033627	ATP6V0A1	706.036	1.46108	0.113869	12.8312	1.09587e-37	2.62213e-36	397.913	431.81	414.136	1196.02	1090.3
ENSG00000161204	ABCF3	808.935	1.35479	0.105585	12.8313	1.09566e-37	2.62213e-36	503.839	503.184	488.784	1249.43	1299.44
ENSG00000068366	ACSL4	5609.19	-0.98915	0.0771021	-12.8291	1.12666e-37	2.69268e-36	6628.21	7208.02	7158.45	3466.68	3584.61
ENSG00000125257	ABCC4	1076.01	-1.40608	0.109612	-12.8278	1.14595e-37	2.73565e-36	1400.99	1418.91	1476.74	584.254	499.14
ENSG00000161533	ACOX1	1172.17	-1.30291	0.1016	-12.8239	1.20515e-37	2.87366e-36	1582.44	1496.71	1535.16	624.714	621.834
ENSG00000117713	ARID1A	531.352	1.74055	0.135763	12.8205	1.25843e-37	2.99726e-36	303.962	251.235	268.734	992.098	840.73
ENSG00000013583	HEBP1	307.469	2.01211	0.156988	12.817	1.3172e-37	3.13363e-36	141.849	138.465	136.314	602.056	518.66
ENSG00000167965	MLST8	438.22	1.70254	0.132907	12.81	1.44197e-37	3.42653e-36	237.643	217.69	236.278	739.623	759.864
ENSG00000105887	MTPN	5111.27	-0.926401	0.072326	-12.8087	1.46612e-37	3.47994e-36	6294.77	6312.28	6312	3356.63	3280.66
ENSG00000132768	DPH2	463.704	1.69858	0.132623	12.8076	1.48634e-37	3.52391e-36	261.591	224.827	247.313	781.702	803.086
ENSG00000143252	SDHC	550.388	1.56544	0.122274	12.8027	1.58262e-37	3.74787e-36	299.356	311.189	314.172	951.637	875.587
ENSG00000120942	UBIAD1	466.041	1.75788	0.137331	12.8003	1.63353e-37	3.86403e-36	262.512	210.552	244.067	794.65	818.423
ENSG00000130299	GTPBP3	354.14	1.88264	0.147092	12.7991	1.65834e-37	3.91826e-36	184.219	162.732	166.174	603.675	653.901
ENSG00000119669	IRF2BPL	651.857	-2.18948	0.171201	-12.7889	1.89054e-37	4.4618e-36	968.072	1129.13	747.132	197.449	217.502
ENSG00000104626	ERI1	767.165	-1.60935	0.125869	-12.7859	1.96614e-37	4.63495e-36	1036.23	985.67	1124.92	364.147	324.859
ENSG00000070814	TCOF1	1670.89	1.23423	0.0965436	12.7842	2.00894e-37	4.73048e-36	1076.76	996.376	1178.79	2563.59	2538.92
ENSG00000109111	SUPT6H	2737.88	1.01739	0.0795863	12.7835	2.02789e-37	4.76969e-36	1975.75	1901.39	1950.59	3821.12	4040.53
ENSG00000130311	DDA1	1267.42	1.34893	0.105531	12.7823	2.05933e-37	4.83813e-36	754.377	831.503	763.36	1823.97	2163.87
ENSG00000198315	ZKSCAN8	579.019	1.54758	0.121084	12.7811	2.09208e-37	4.90952e-36	344.49	331.174	307.032	972.677	939.722
ENSG00000072518	MARK2	530.874	1.62842	0.127476	12.7743	2.2809e-37	5.34658e-36	299.356	263.369	304.435	914.414	872.798
ENSG00000155096	AZIN1	4934.22	-0.989739	0.077512	-12.7688	2.44758e-37	5.73082e-36	6170.42	5872.62	6426.89	3117.1	3084.07
ENSG00000090612	ZNF268	619.76	-1.72332	0.135053	-12.7603	2.73007e-37	6.38503e-36	851.093	829.362	899.025	236.291	283.032
ENSG00000165219	GAPVD1	1702.56	-1.16196	0.0910695	-12.7591	2.77386e-37	6.48016e-36	2143.39	2168.33	2247.24	959.73	994.098
ENSG00000155660	PDIA4	3558.58	-1.42342	0.111563	-12.7588	2.78335e-37	6.495e-36	4374.28	5518.61	4359.46	1634.62	1905.93
ENSG00000112511	PHF1	614.166	1.52808	0.119826	12.7525	3.01886e-37	7.03665e-36	374.886	348.303	329.102	984.006	1034.53
ENSG00000184009	ACTG1	54117.3	0.950677	0.0745948	12.7446	3.34308e-37	7.78365e-36	41007.2	37711	39521.4	72212.8	80134.3
ENSG00000119922	IFIT2	1346.24	-1.51949	0.119377	-12.7285	4.10817e-37	9.54356e-36	1899.3	1822.17	1737.03	733.149	539.573
ENSG00000144583	MARCHF4	119.101	3.61168	0.283746	12.7286	4.1036e-37	9.54356e-36	21.1852	17.1297	26.6137	216.87	313.705
ENSG00000182307	C8orf33	1311.01	1.18087	0.0927945	12.7256	4.2595e-37	9.88403e-36	900.832	854.342	855.534	2013.33	1931.03
ENSG00000196313	POM121	341.335	2.06635	0.162443	12.7205	4.55122e-37	1.05492e-35	181.456	137.037	133.718	621.478	632.988
ENSG00000173264	GPR137	357.888	2.10713	0.165736	12.7138	4.95569e-37	1.14739e-35	171.324	163.446	129.174	590.727	734.768
ENSG00000232098	ZNF584-DT	175.349	2.55532	0.201128	12.7049	5.5516e-37	1.28392e-35	64.4767	58.5264	55.8239	347.963	349.956
ENSG00000117395	EBNA1BP2	2519.17	1.12061	0.0882553	12.6974	6.11382e-37	1.41237e-35	1833.9	1583.07	1726.65	3764.47	3687.78
ENSG00000105771	SMG9	979.406	1.37392	0.108221	12.6954	6.27011e-37	1.44687e-35	594.107	564.565	636.782	1454.97	1646.6
ENSG00000101224	CDC25B	1440.54	1.15916	0.0913437	12.6901	6.70892e-37	1.54641e-35	981.888	932.14	980.814	2091.01	2216.85
ENSG00000161847	RAVER1	408.654	1.84071	0.145063	12.6891	6.80043e-37	1.56576e-35	209.089	198.419	196.682	645.754	793.326
ENSG00000185630	PBX1	225.556	-3.52596	0.278672	-12.6527	1.08056e-36	2.48516e-35	361.07	388.273	316.119	37.2239	25.0964
ENSG00000170485	NPAS2	418.737	1.73814	0.137653	12.6269	1.50033e-36	3.44677e-35	224.747	197.705	227.19	721.82	722.22
ENSG00000064225	ST3GAL6	234.239	2.31508	0.183369	12.6252	1.53268e-36	3.5172e-35	99.4783	89.9308	82.4377	493.621	405.726
ENSG00000197467	COL13A1	2075.06	-1.20688	0.0956703	-12.615	1.74463e-36	3.99915e-35	2502.62	2753.59	2795.09	1095.68	1228.33
ENSG00000156671	SAMD8	1082.23	-1.33495	0.105834	-12.6136	1.77672e-36	4.06822e-35	1404.67	1422.48	1451.42	597.201	535.391
ENSG00000174718	RESF1	613.845	-1.92278	0.152451	-12.6124	1.80353e-36	4.12505e-35	857.54	986.384	765.307	250.857	209.137
ENSG00000149485	FADS1	5193.53	-1.0488	0.0831744	-12.6097	1.86805e-36	4.266e-35	6028.57	6911.82	6697.58	3159.18	3170.52
ENSG00000156162	DPY19L4	1082.15	-1.352	0.10722	-12.6096	1.86927e-36	4.266e-35	1355.85	1453.17	1479.98	579.398	542.362
ENSG00000135631	RAB11FIP5	1220.84	1.49346	0.118457	12.6076	1.91637e-36	4.36868e-35	766.352	713.023	645.221	1754.38	2225.22
ENSG00000086758	HUWE1	5366.11	-1.06368	0.0843736	-12.6068	1.93772e-36	4.41252e-35	7250.87	6261.61	6830	3316.17	3171.91
ENSG00000173041	ZNF680	247.745	-2.84886	0.226157	-12.5968	2.19819e-36	5.00015e-35	383.176	367.574	382.978	53.4082	51.5871
ENSG00000273760	AC245041.1	130.683	3.35483	0.266414	12.5925	2.3213e-36	5.2744e-35	34.0805	27.122	23.3682	231.436	337.408
ENSG00000204220	PFDN6	691.297	1.48687	0.118228	12.5763	2.85064e-36	6.47008e-35	393.308	414.681	395.961	1213.82	1038.71
ENSG00000048991	R3HDM1	271.767	2.04436	0.162574	12.5749	2.9001e-36	6.57514e-35	128.032	112.77	122.034	496.858	499.14
ENSG00000181817	LSM10	186.753	2.44345	0.194363	12.5716	3.02596e-36	6.853e-35	70.9244	64.95	66.2098	380.331	351.35
ENSG00000254858	MPV17L2	335.384	1.99554	0.158749	12.5704	3.0709e-36	6.9472e-35	169.482	154.881	135.665	561.596	655.296
ENSG00000072778	ACADVL	2208.31	1.05717	0.0841525	12.5625	3.39394e-36	7.66965e-35	1524.41	1483.14	1616.95	3206.11	3210.95
ENSG00000147251	DOCK11	551.979	-1.7039	0.135703	-12.5561	3.68004e-36	8.30712e-35	776.484	749.423	765.307	233.054	235.628
ENSG00000117724	CENPF	8310.46	-1.39013	0.110819	-12.5441	4.28111e-36	9.65344e-35	10769.5	9878.82	12474.7	4738.77	3690.57
ENSG00000005100	DHX33	539.086	1.61354	0.128758	12.5316	5.01324e-36	1.1292e-34	313.173	278.357	295.348	967.822	840.73
ENSG00000165704	HPRT1	701.671	1.52405	0.121627	12.5305	5.08557e-36	1.14425e-34	421.862	352.586	428.416	1173.36	1132.13
ENSG00000111348	ARHGDIB	2013.91	-1.12661	0.090041	-12.5122	6.40416e-36	1.43938e-34	2527.49	2533.76	2654.23	1121.57	1232.51
ENSG00000111058	ACSS3	519.373	-1.94291	0.155394	-12.5031	7.17849e-36	1.61166e-34	694.506	820.083	697.15	213.633	171.492
ENSG00000160410	SHKBP1	577.32	1.48098	0.118466	12.5013	7.34096e-36	1.64636e-34	336.2	343.307	329.751	920.887	956.453
ENSG00000078304	PPP2R5C	2407.02	-1.03095	0.0824794	-12.4995	7.50972e-36	1.68239e-34	2998.17	3054.08	3021.63	1498.67	1462.56
ENSG00000131171	SH3BGRL	1105.34	-1.61214	0.129092	-12.4883	8.65051e-36	1.93587e-34	1478.36	1739.38	1320.3	474.2	514.477
ENSG00000089157	RPLP0	24956.9	0.873909	0.0700643	12.473	1.04861e-35	2.34411e-34	18844.7	19438.6	17883.1	33618	34999.8
ENSG00000125398	SOX9	975.036	1.44393	0.115807	12.4684	1.1104e-35	2.47956e-34	638.319	529.592	567.327	1450.11	1689.83
ENSG00000148143	ZNF462	526.789	-1.77409	0.142318	-12.4657	1.14858e-35	2.56208e-34	763.588	743.713	696.501	226.58	203.56
ENSG00000159140	SON	2741.65	1.02993	0.0826409	12.4628	1.19182e-35	2.65567e-34	2042.99	1840.01	1923.98	3976.48	3924.8
ENSG00000134769	DTNA	85.0783	4.11005	0.329861	12.4599	1.23474e-35	2.74836e-34	8.28986	12.8473	12.3332	202.304	189.617
ENSG00000136830	NIBAN2	12753.7	-1.17391	0.0942865	-12.4504	1.39124e-35	3.09339e-34	16194.7	17535.8	15497	6485.05	8055.95
ENSG00000275714	H3C1	969.539	-9.07296	0.728737	-12.4503	1.39402e-35	3.09625e-34	1749.16	1538.1	1554.63	1.61843	4.18274
ENSG00000067057	PFKP	5008.86	-0.975511	0.0784165	-12.4401	1.58272e-35	3.51161e-34	6212.79	6427.2	6065.34	3024.85	3314.12
ENSG00000103064	SLC7A6	404.934	1.72563	0.138785	12.4338	1.71226e-35	3.79496e-34	209.089	212.693	210.313	652.228	740.345
ENSG00000140299	BNIP2	1563.18	-1.22615	0.0986174	-12.4334	1.7214e-35	3.81115e-34	1897.46	2106.95	2078.47	835.11	897.895
ENSG00000288722	F8A1	153.294	2.83769	0.228317	12.4287	1.825e-35	4.03621e-34	53.4236	34.9731	45.4381	299.41	333.225
ENSG00000115241	PPM1G	3184.38	1.03714	0.083462	12.4266	1.87543e-35	4.14331e-34	2311.03	2084.82	2327.73	4683.74	4514.57
ENSG00000055609	KMT2C	877.879	-1.39557	0.112377	-12.4186	2.07042e-35	4.56923e-34	1168.87	1174.81	1157.37	464.49	423.851
ENSG00000124562	SNRPC	2456.97	1.01209	0.0815214	12.4151	2.16548e-35	4.77395e-34	1759.29	1775.78	1705.88	3413.27	3630.62
ENSG00000111640	GAPDH	42152	0.901565	0.0726331	12.4126	2.23318e-35	4.91798e-34	31246.3	32198.8	30420.2	55418.3	61476.5
ENSG00000100902	PSMA6	316.229	1.8841	0.151919	12.402	2.5494e-35	5.60841e-34	157.507	156.308	143.455	574.543	549.333
ENSG00000122729	ACO1	3541.13	-0.999443	0.0806097	-12.3986	2.66084e-35	5.84735e-34	4437.84	4281.7	4556.79	2293.32	2135.99
ENSG00000070367	EXOC5	3372.38	-0.966541	0.0780444	-12.3845	3.17003e-35	6.95898e-34	4185.46	4145.38	4240.67	2196.21	2094.16
ENSG00000134531	EMP1	5279.24	-0.962064	0.0777654	-12.3714	3.73397e-35	8.1883e-34	6419.12	6792.63	6452.21	3508.76	3223.5
ENSG00000106799	TGFBR1	1941.1	-1.16493	0.0942031	-12.3661	3.98707e-35	8.73408e-34	2538.54	2584.44	2356.94	1170.13	1055.44
ENSG00000102804	TSC22D1	4005.81	-1.43881	0.116356	-12.3656	4.01405e-35	8.78392e-34	5402.23	6122.43	4553.55	1788.37	2162.48
ENSG00000053747	LAMA3	580.816	-1.74556	0.141204	-12.362	4.19812e-35	9.17702e-34	803.196	857.197	760.764	265.423	217.502
ENSG00000179271	GADD45GIP1	1099.62	1.22071	0.0987743	12.3586	4.37964e-35	9.56376e-34	740.561	710.881	702.992	1602.25	1741.41
ENSG00000227500	SCAMP4	679.856	1.44853	0.11726	12.3531	4.68579e-35	1.02215e-33	382.255	436.807	386.224	1073.02	1120.97
ENSG00000004455	AK2	2472.79	0.991321	0.080277	12.3488	4.94739e-35	1.07808e-33	1781.4	1756.51	1778.58	3620.43	3427.06
ENSG00000104904	OAZ1	7112.85	-0.937961	0.0759957	-12.3423	5.36054e-35	1.16689e-33	8785.41	9138.68	8461.22	4423.17	4755.77
ENSG00000158545	ZC3H18	700.677	1.3968	0.113242	12.3347	5.89381e-35	1.28162e-33	429.231	399.692	442.697	1094.06	1137.7
ENSG00000154429	CCSAP	504.949	-1.82137	0.147891	-12.3157	7.46111e-35	1.62074e-33	710.165	693.752	718.571	226.58	175.675
ENSG00000008311	AASS	1077.98	-1.4271	0.115934	-12.3095	8.04737e-35	1.74626e-33	1451.65	1310.42	1555.93	561.596	510.294
ENSG00000112651	MRPL2	228.628	2.26507	0.184041	12.3074	8.25981e-35	1.79049e-33	90.2674	96.3544	85.6833	388.423	482.409
ENSG00000139354	GAS2L3	908.783	-1.66693	0.135445	-12.3071	8.2955e-35	1.79635e-33	1265.59	1102.72	1385.21	441.832	348.562
ENSG00000197142	ACSL5	1702.89	-1.16269	0.0944921	-12.3046	8.55711e-35	1.85107e-33	2222.6	2071.26	2266.06	1005.05	949.482
ENSG00000278845	MRPL45	713.622	1.41639	0.115281	12.2864	1.07192e-34	2.31635e-33	455.942	428.956	399.855	1184.69	1098.67
ENSG00000183098	GPC6	235.544	-2.9191	0.237616	-12.2849	1.09165e-34	2.35652e-33	371.202	359.009	353.119	37.2239	57.1641
ENSG00000108854	SMURF2	5868.2	-1.07586	0.0875946	-12.2823	1.12773e-34	2.43189e-33	7514.3	7020.31	7759.53	3243.34	3803.5
ENSG00000213015	ZNF580	137.384	2.83019	0.230534	12.2767	1.20851e-34	2.60337e-33	42.3704	41.3967	36.3505	267.041	299.763
ENSG00000164144	ARFIP1	1318.81	-1.19775	0.0975785	-12.2747	1.23854e-34	2.66529e-33	1693.9	1732.95	1683.16	718.583	765.441
ENSG00000070214	SLC44A1	1358.36	-1.23101	0.100365	-12.2653	1.39107e-34	2.99045e-33	1806.27	1778.63	1706.53	705.636	794.72
ENSG00000177666	PNPLA2	562.076	1.63129	0.133031	12.2625	1.44023e-34	3.09291e-33	293.83	339.738	283.664	873.953	1019.19
ENSG00000066084	DIP2B	1248.55	-1.21557	0.0991396	-12.2612	1.46343e-34	3.13948e-33	1629.42	1587.35	1634.47	674.886	716.643
ENSG00000130309	COLGALT1	2958.55	1.07087	0.0873517	12.2593	1.49876e-34	3.21196e-33	2141.55	1982.05	2041.47	4026.66	4601.01
ENSG00000260910	SWINGN	83.1124	4.49902	0.367099	12.2556	1.56775e-34	3.35635e-33	14.7375	6.42363	5.84204	178.027	210.531
ENSG00000136699	SMPD4	1061.17	1.23256	0.100579	12.2547	1.58622e-34	3.39238e-33	701.875	667.343	699.098	1540.75	1696.8
ENSG00000116906	GNPAT	1365.66	-1.1767	0.0960421	-12.252	1.63986e-34	3.5035e-33	1728.9	1785.05	1758.45	794.65	761.258
ENSG00000023287	RB1CC1	941.3	-1.33673	0.109117	-12.2505	1.67046e-34	3.56519e-33	1205.71	1264.74	1253.44	480.674	501.929
ENSG00000091164	TXNL1	820.515	1.29364	0.10561	12.2492	1.6957e-34	3.61534e-33	525.025	532.447	500.468	1259.14	1285.5
ENSG00000103067	ESRP2	92.3397	3.63586	0.296995	12.2422	1.85059e-34	3.94153e-33	15.6586	15.7022	18.1752	197.449	214.714
ENSG00000141448	GATA6	233.713	2.12169	0.173332	12.2406	1.88584e-34	4.0125e-33	103.163	102.064	94.7709	422.41	446.159
ENSG00000137500	CCDC90B	852.868	-1.37158	0.112064	-12.2393	1.91701e-34	4.07462e-33	1120.05	1145.55	1124.92	440.213	433.611
ENSG00000165650	PDZD8	1739.08	-1.18989	0.0972607	-12.2341	2.04434e-34	4.34083e-33	2309.19	2071.26	2348.5	990.48	975.972
ENSG00000119004	CYP20A1	623.188	-1.56185	0.127709	-12.2297	2.15641e-34	4.57411e-33	833.592	847.919	860.078	291.318	283.032
ENSG00000120875	DUSP4	9173.42	-1.19628	0.097818	-12.2296	2.15951e-34	4.57601e-33	11371.8	13533.2	10624.1	5342.44	4995.58
ENSG00000182718	ANXA2	30241.2	0.877577	0.0717841	12.2252	2.27934e-34	4.825e-33	21788.5	24051.5	22121.2	41145.4	42099.3
ENSG00000051825	MPHOSPH9	1395.32	-1.36064	0.111346	-12.2199	2.43498e-34	5.14919e-33	1937.99	1657.3	1942.15	767.136	672.027
ENSG00000131238	PPT1	2030.75	1.0409	0.0852179	12.2146	2.59704e-34	5.48631e-33	1468.23	1357.53	1455.97	2955.26	2916.76
ENSG00000120675	DNAJC15	1015.2	-1.31531	0.107721	-12.2103	2.7381e-34	5.77843e-33	1308.88	1347.53	1345.62	566.451	507.506
ENSG00000114779	ABHD14B	315.075	1.88529	0.154422	12.2087	2.7943e-34	5.89104e-33	149.218	160.591	145.402	527.609	592.555
ENSG00000105968	H2AZ2	6721.16	-0.879343	0.0720381	-12.2066	2.86518e-34	6.03434e-33	8245.65	7971.72	8448.89	4476.58	4462.98
ENSG00000129534	MIS18BP1	1958.53	-1.10717	0.0907231	-12.2039	2.96456e-34	6.23731e-33	2431.69	2417.42	2628.27	1173.36	1141.89
ENSG00000178202	POGLUT3	1908.1	-1.08033	0.0885357	-12.2022	3.0256e-34	6.35927e-33	2416.03	2371.75	2464.69	1178.22	1109.82
ENSG00000136052	SLC41A2	621.257	-1.57739	0.129324	-12.1973	3.21479e-34	6.75008e-33	846.487	816.514	876.306	278.37	288.609
ENSG00000278637	H4C1	850.249	-8.88425	0.72857	-12.1941	3.34185e-34	7.00977e-33	1472.83	1417.48	1355.35	0	5.57698
ENSG00000145284	SCD5	492.427	-1.82133	0.149375	-12.193	3.38899e-34	7.10148e-33	660.426	738.003	671.835	212.014	179.858
ENSG00000105426	PTPRS	865.621	-1.61718	0.132768	-12.1805	3.9472e-34	8.26284e-33	1205.71	1218.35	1128.81	453.161	322.071
ENSG00000205213	LGR4	1310.58	-1.2602	0.103474	-12.1788	4.02996e-34	8.42757e-33	1689.29	1787.2	1651.35	665.175	759.864
ENSG00000185432	TMT1A	202.428	-3.40541	0.279783	-12.1716	4.40344e-34	9.19932e-33	300.277	338.311	313.523	30.7502	29.2792
ENSG00000162819	BROX	1827.89	-1.15065	0.0945544	-12.1692	4.53666e-34	9.46811e-33	2419.72	2196.88	2411.46	1090.82	1020.59
ENSG00000161800	RACGAP1	4021.34	-1.06405	0.0874817	-12.1631	4.88418e-34	1.01832e-32	5064.18	4721.37	5458.41	2513.42	2349.3
ENSG00000165527	ARF6	4796.71	-0.906491	0.0745903	-12.1529	5.53448e-34	1.15274e-32	5930.94	5759.85	6001.72	3081.49	3209.55
ENSG00000189079	ARID2	575.485	-1.60298	0.131956	-12.1478	5.89194e-34	1.22596e-32	782.01	786.537	791.272	254.094	263.513
ENSG00000163629	PTPN13	434.099	-1.86322	0.1534	-12.1462	6.00956e-34	1.24918e-32	633.714	612.386	588.099	173.172	163.127
ENSG00000138735	PDE5A	264.588	-3.23145	0.266058	-12.1456	6.05121e-34	1.25658e-32	325.147	510.321	400.504	33.9871	52.9814
ENSG00000187257	RSBN1L	673.957	-1.52832	0.125837	-12.1453	6.07803e-34	1.26089e-32	913.727	871.472	951.604	322.068	310.917
ENSG00000113360	DROSHA	753.368	1.3323	0.109732	12.1413	6.37654e-34	1.32149e-32	484.496	446.799	475.153	1207.35	1153.04
ENSG00000166401	SERPINB8	258.61	2.07211	0.170668	12.1411	6.39257e-34	1.32349e-32	110.531	120.621	109.051	436.976	515.871
ENSG00000157540	DYRK1A	1193.46	-1.27624	0.105148	-12.1375	6.68155e-34	1.38194e-32	1638.63	1498.85	1541	678.123	610.68
ENSG00000221914	PPP2R2A	972.875	1.20718	0.0995534	12.126	7.69086e-34	1.58911e-32	646.609	638.794	630.94	1443.64	1504.39
ENSG00000153443	UBALD1	120.198	3.12089	0.257571	12.1166	8.62465e-34	1.78028e-32	33.1594	29.2632	26.6137	223.343	288.609
ENSG00000104375	STK3	509	-1.71614	0.141711	-12.1102	9.33079e-34	1.92413e-32	684.374	722.301	708.185	226.58	203.56
ENSG00000139505	MTMR6	1169.29	-1.23337	0.10185	-12.1096	9.39297e-34	1.93503e-32	1478.36	1530.96	1546.19	623.096	667.844
ENSG00000116406	EDEM3	1382.14	-1.17927	0.097532	-12.0911	1.17755e-33	2.42103e-32	1812.72	1704.4	1821.42	801.123	771.018
ENSG00000204209	DAXX	1290.78	1.16554	0.0963964	12.0911	1.17663e-33	2.42103e-32	807.801	910.014	867.219	1911.37	1957.52
ENSG00000186566	GPATCH8	798.964	1.27904	0.10586	12.0824	1.30841e-33	2.68742e-32	505.682	500.329	519.942	1215.44	1253.43
ENSG00000233237	LINC00472	773.585	1.86498	0.154413	12.0779	1.38228e-33	2.83634e-32	340.805	354.013	431.013	1637.85	1104.24
ENSG00000198771	RCSD1	420.411	-2.21546	0.183513	-12.0725	1.47615e-33	3.02597e-32	595.028	611.672	628.993	171.554	94.8087
ENSG00000179918	SEPHS2	514.299	1.51809	0.125749	12.0723	1.4793e-33	3.02943e-32	303.962	292.632	288.207	802.742	883.952
ENSG00000138760	SCARB2	1806.19	-1.18396	0.0981512	-12.0626	1.66394e-33	3.40419e-32	2266.82	2503.07	2210.89	1071.4	978.761
ENSG00000112655	PTK7	1586.17	1.30287	0.108191	12.0423	2.12815e-33	4.34961e-32	997.547	1098.44	904.218	2269.04	2661.62
ENSG00000119326	CTNNAL1	5659.55	-1.26873	0.10539	-12.0384	2.23129e-33	4.55591e-32	7730.76	6514.98	7916.61	3397.09	2738.3
ENSG00000139618	BRCA2	938.776	-1.65713	0.137661	-12.0378	2.24955e-33	4.58868e-32	1280.32	1137.7	1454.67	462.871	358.321
ENSG00000157613	CREB3L1	297.658	2.39236	0.198768	12.0359	2.30104e-33	4.6891e-32	118.821	109.202	103.859	436.976	719.431
ENSG00000198794	SCAMP5	200.641	2.2413	0.186302	12.0304	2.4587e-33	5.00548e-32	85.6619	79.9385	76.5957	370.621	390.389
ENSG00000100625	SIX4	525.363	-1.73253	0.144023	-12.0295	2.48685e-33	5.05781e-32	689.901	764.412	732.202	239.528	200.771
ENSG00000148841	ITPRIP	581.968	1.43715	0.119484	12.028	2.53158e-33	5.14374e-32	331.594	362.578	342.733	919.269	953.664
ENSG00000173852	DPY19L1	1512.03	-1.17961	0.0980874	-12.0261	2.5904e-33	5.2581e-32	1891.01	1904.25	2046.66	818.926	899.289
ENSG00000025772	TOMM34	2464.69	1.03603	0.0861981	12.0191	2.8189e-33	5.71634e-32	1765.74	1620.9	1820.12	3486.1	3630.62
ENSG00000141699	RETREG3	1527.59	-1.21668	0.10128	-12.013	3.03474e-33	6.14802e-32	1987.72	2104.81	1844.14	817.308	883.952
ENSG00000204231	RXRB	959.556	1.3184	0.109774	12.0101	3.14276e-33	6.36064e-32	586.738	645.931	569.924	1401.56	1593.62
ENSG00000163125	RPRD2	556.481	1.50304	0.125207	12.0044	3.36699e-33	6.80782e-32	349.095	302.624	312.225	938.69	879.769
ENSG00000101974	ATP11C	1045.74	-1.33916	0.111567	-12.0032	3.42003e-33	6.90833e-32	1272.95	1426.76	1437.14	564.832	527.025
ENSG00000116984	MTR	1119.21	-1.37281	0.114447	-11.9952	3.76688e-33	7.60155e-32	1510.6	1338.97	1601.37	556.74	588.372
ENSG00000186871	ERCC6L	1098.85	-1.46709	0.122319	-11.9939	3.82406e-33	7.70944e-32	1540.99	1307.56	1576.7	581.017	487.986
ENSG00000172037	LAMB2	2321.81	0.956663	0.0797938	11.9892	4.04865e-33	8.1543e-32	1680.08	1702.26	1678.61	3256.28	3291.82
ENSG00000182934	SRPRA	1847.42	1.1584	0.0966215	11.989	4.05562e-33	8.1604e-32	1296.9	1230.48	1187.88	2540.94	2980.9
ENSG00000183431	SF3A3	2588.49	0.982626	0.0819648	11.9884	4.08806e-33	8.21772e-32	1920.48	1767.21	1898.01	3678.69	3678.02
ENSG00000106003	LFNG	354.866	-2.50323	0.208911	-11.9823	4.39881e-33	8.83381e-32	515.814	609.531	464.118	66.3557	118.511
ENSG00000090621	PABPC4	1925.07	1.11648	0.0932105	11.978	4.63225e-33	9.29363e-32	1416.65	1209.07	1312.51	2798.27	2888.88
ENSG00000136854	STXBP1	286.26	2.00985	0.167848	11.9742	4.84866e-33	9.7184e-32	139.085	128.473	122.034	464.49	577.218
ENSG00000105202	FBL	2291.2	1.11632	0.0932952	11.9655	5.38711e-33	1.07872e-31	1570.47	1453.88	1659.14	3588.06	3184.46
ENSG00000088387	DOCK9	1986.68	-1.13032	0.0945012	-11.9609	5.69207e-33	1.13685e-31	2490.64	2670.09	2455.6	1085.97	1231.12
ENSG00000124783	SSR1	3804.66	0.921852	0.0770721	11.9609	5.69386e-33	1.13685e-31	2720	2919.9	2765.88	5216.2	5401.31
ENSG00000149929	HIRIP3	308.892	1.96987	0.16469	11.961	5.68408e-33	1.13685e-31	137.243	134.896	154.49	621.478	496.352
ENSG00000100941	PNN	1704.98	1.24351	0.104015	11.9551	6.10828e-33	1.21843e-31	994.783	1080.6	1227.48	2731.91	2490.12
ENSG00000143319	ISG20L2	541.684	1.57045	0.131381	11.9533	6.23759e-33	1.24302e-31	306.725	268.365	333.645	883.663	916.02
ENSG00000112742	TTK	1476.41	-1.14584	0.095892	-11.9493	6.55085e-33	1.3042e-31	1877.19	1821.46	1973.96	856.15	853.279
ENSG00000158109	TPRG1L	513.552	1.54137	0.129006	11.9481	6.64357e-33	1.32139e-31	291.987	311.903	270.032	814.071	879.769
ENSG00000105778	AVL9	1213.38	-1.28251	0.107366	-11.9453	6.87005e-33	1.36513e-31	1531.78	1615.9	1611.75	712.11	595.343
ENSG00000138777	PPA2	1278.09	-1.2478	0.104468	-11.9443	6.95645e-33	1.38097e-31	1739.95	1630.17	1618.25	750.952	651.113
ENSG00000113532	ST8SIA4	198.724	-3.86677	0.323752	-11.9436	7.01226e-33	1.39072e-31	339.884	349.017	261.594	19.4212	23.7022
ENSG00000146757	ZNF92	259.757	-2.5017	0.209479	-11.9425	7.10781e-33	1.40832e-31	392.387	377.567	391.417	76.0663	61.3468
ENSG00000160888	IER2	484.278	1.90479	0.1595	11.9423	7.12345e-33	1.41008e-31	220.142	247.666	225.243	700.781	1027.56
ENSG00000117682	DHDDS	547.303	1.46236	0.122495	11.9381	7.49071e-33	1.48136e-31	309.488	319.04	335.593	857.768	914.626
ENSG00000087087	SRRT	2067.71	1.03118	0.0864633	11.9263	8.63703e-33	1.70481e-31	1460.86	1396.07	1519.58	2890.52	3071.52
ENSG00000231721	LINC-PINT	414.689	-1.90515	0.159744	-11.9263	8.63521e-33	1.70481e-31	565.553	563.138	630.94	161.843	151.973
ENSG00000128534	LSM8	948.928	-1.45411	0.122116	-11.9076	1.08057e-32	2.13084e-31	1207.56	1346.11	1259.93	521.135	409.908
ENSG00000196411	EPHB4	1219.7	-1.40669	0.118194	-11.9016	1.16153e-32	2.28831e-31	1716.92	1675.14	1483.88	542.174	680.392
ENSG00000110888	CAPRIN2	619.69	1.46478	0.12309	11.9001	1.18235e-32	2.32712e-31	345.411	367.574	377.785	925.743	1081.94
ENSG00000111667	USP5	2133.17	-1.0153	0.0853752	-11.8923	1.29818e-32	2.55268e-31	2676.7	2675.8	2669.16	1283.42	1360.78
ENSG00000085719	CPNE3	2785.15	-1.04415	0.0878205	-11.8896	1.3411e-32	2.63458e-31	3432	3615.79	3477.96	1586.06	1813.91
ENSG00000184110	EIF3C	119.971	2.97766	0.250469	11.8883	1.36097e-32	2.67108e-31	30.3962	32.1181	33.1049	278.37	225.868
ENSG00000105329	TGFB1	568.334	1.83071	0.154014	11.8867	1.38811e-32	2.72177e-31	290.145	307.62	246.664	830.255	1166.98
ENSG00000162545	CAMK2N1	157.418	2.50964	0.211149	11.8856	1.40588e-32	2.754e-31	53.4236	50.6753	59.7186	312.357	310.917
ENSG00000116731	PRDM2	272.715	1.9878	0.167315	11.8806	1.49323e-32	2.92236e-31	142.77	118.48	114.244	500.095	487.986
ENSG00000049323	LTBP1	851.858	-1.74518	0.146902	-11.8798	1.50663e-32	2.94581e-31	1154.13	1346.11	1054.81	292.936	411.303
ENSG00000172795	DCP2	1429.14	-1.18559	0.0998898	-11.869	1.71581e-32	3.35165e-31	1821.93	1807.89	1894.12	867.479	754.287
ENSG00000164654	MIOS	495.944	-1.78015	0.150046	-11.864	1.82024e-32	3.5523e-31	719.376	635.225	723.115	184.501	217.502
ENSG00000132405	TBC1D14	559.782	-1.59155	0.134279	-11.8525	2.08778e-32	4.07057e-31	747.93	786.537	756.869	262.186	245.387
ENSG00000214049	UCA1	75.5232	4.46617	0.37731	11.8369	2.51718e-32	4.90319e-31	11.0531	4.99615	8.4385	153.751	199.377
ENSG00000143375	CGN	137.202	2.75963	0.233223	11.8326	2.64868e-32	5.1545e-31	44.2126	34.2593	46.0872	268.66	292.792
ENSG00000123416	TUBA1B	7291.86	0.867055	0.0732841	11.8314	2.68532e-32	5.2209e-31	5668.42	5249.53	5536.96	9781.8	10222.6
ENSG00000109738	GLRB	385.725	-1.98651	0.16797	-11.8265	2.84611e-32	5.52833e-31	501.076	578.84	571.222	131.093	146.396
ENSG00000165029	ABCA1	1326.78	-4.54308	0.384295	-11.8218	3.01059e-32	5.84235e-31	2147.07	2276.11	2027.19	56.6451	126.876
ENSG00000100644	HIF1A	6331.21	-1.10334	0.0933489	-11.8196	3.09212e-32	5.99496e-31	7809.05	8296.47	8057.47	3324.26	4168.8
ENSG00000080839	RBL1	1611.86	-1.27345	0.107764	-11.817	3.18863e-32	6.1763e-31	2118.52	1905.68	2291.38	922.506	821.211
ENSG00000068120	COASY	708.836	1.37274	0.116323	11.8011	3.85298e-32	7.45617e-31	454.1	409.685	437.504	1053.6	1189.29
ENSG00000166471	TMEM41B	1306.42	-1.2487	0.105823	-11.7999	3.90914e-32	7.5578e-31	1576.92	1837.87	1685.75	712.11	719.431
ENSG00000165175	MID1IP1	496.192	-1.78493	0.151305	-11.7969	4.04781e-32	7.81861e-31	666.873	765.839	646.519	192.593	209.137
ENSG00000129911	KLF16	315.538	1.81466	0.153826	11.7968	4.05242e-32	7.82022e-31	171.324	149.171	151.893	571.306	533.996
ENSG00000198015	MRPL42	1641.37	-1.07518	0.0911498	-11.7957	4.10762e-32	7.91939e-31	2061.41	2057.7	2114.17	1011.52	962.03
ENSG00000147133	TAF1	536.479	-1.63362	0.138514	-11.7939	4.19891e-32	8.08788e-31	720.297	720.16	766.606	250.857	224.474
ENSG00000123689	G0S2	640.407	1.60589	0.136192	11.7914	4.32198e-32	8.31721e-31	400.677	292.632	365.452	1039.03	1104.24
ENSG00000197969	VPS13A	1111.57	-1.3149	0.111747	-11.7667	5.79185e-32	1.11355e-30	1385.33	1417.48	1578.65	621.478	554.91
ENSG00000090615	GOLGA3	1487.58	-1.17813	0.100199	-11.758	6.42653e-32	1.23443e-30	1920.48	1806.47	2019.4	807.597	883.952
ENSG00000204371	EHMT2	956.693	1.19911	0.102016	11.7541	6.72832e-32	1.2912e-30	639.24	620.951	630.94	1383.76	1508.57
ENSG00000123643	SLC36A1	290.57	1.88636	0.160515	11.7519	6.90517e-32	1.32392e-30	144.612	127.045	147.998	493.621	539.573
ENSG00000254285	KRT8P3	67.6261	5.02995	0.428156	11.7479	7.23656e-32	1.38617e-30	4.60548	4.28242	5.84204	150.514	172.887
ENSG00000065029	ZNF76	734.085	1.31921	0.112319	11.7453	7.46989e-32	1.42955e-30	467.917	438.234	472.556	1094.06	1197.66
ENSG00000165271	NOL6	1633.13	1.15728	0.0985437	11.7439	7.5938e-32	1.45192e-30	1099.79	994.948	1188.53	2393.66	2488.73
ENSG00000167232	ZNF91	368.58	-2.03998	0.173805	-11.7371	8.2216e-32	1.57051e-30	514.893	496.047	573.818	142.422	115.722
ENSG00000126247	CAPNS1	5649.5	0.972738	0.0829092	11.7326	8.67763e-32	1.65609e-30	4062.95	4296.69	3879.12	7528.94	8479.81
ENSG00000148411	NACC2	822.314	-1.35838	0.115832	-11.7271	9.2579e-32	1.76521e-30	1144.92	1059.18	1059.36	425.647	422.457
ENSG00000159921	GNE	1461.25	-1.46384	0.124841	-11.7256	9.42758e-32	1.79592e-30	1764.82	2129.08	1986.94	818.926	606.497
ENSG00000011426	ANLN	9381.91	-1.03509	0.0882794	-11.7251	9.47715e-32	1.8037e-30	11698.8	10734.6	12959.6	5959.06	5557.47
ENSG00000198947	DMD	68.2944	5.47951	0.467713	11.7156	1.061e-31	2.01745e-30	2.76329	3.56868	4.54381	152.133	178.464
ENSG00000072042	RDH11	2454.61	-1.02355	0.0873839	-11.7132	1.09077e-31	2.07217e-30	2974.22	3097.62	3171.58	1438.79	1590.83
ENSG00000166851	PLK1	1240.33	1.12565	0.0961032	11.713	1.09405e-31	2.0765e-30	857.54	806.522	862.026	1904.89	1770.69
ENSG00000169992	NLGN2	228.724	2.45531	0.209638	11.7121	1.1046e-31	2.0946e-30	86.583	102.064	57.7713	458.016	439.188
ENSG00000137221	TJAP1	631.819	1.52817	0.130492	11.7108	1.12202e-31	2.12568e-30	315.936	411.826	351.821	1011.52	1067.99
ENSG00000124177	CHD6	1041.28	-1.29009	0.110186	-11.7082	1.15692e-31	2.18982e-30	1292.3	1456.74	1342.37	540.556	574.429
ENSG00000170871	KIAA0232	724.455	-1.39798	0.119439	-11.7046	1.20756e-31	2.28358e-30	965.308	972.109	954.2	352.818	377.841
ENSG00000162378	ZYG11B	925.363	-1.26796	0.108374	-11.6999	1.27661e-31	2.41195e-30	1185.45	1212.64	1225.53	498.477	504.717
ENSG00000116678	LEPR	252.196	-2.58095	0.22066	-11.6965	1.32839e-31	2.5075e-30	351.859	410.398	371.294	74.4478	52.9814
ENSG00000100852	ARHGAP5	2053.7	-1.07067	0.0915736	-11.6919	1.40257e-31	2.64512e-30	2549.59	2714.34	2532.2	1170.13	1302.23
ENSG00000126778	SIX1	541.028	-1.67009	0.142863	-11.6901	1.43167e-31	2.69755e-30	685.295	771.549	780.237	218.488	249.57
ENSG00000107281	NPDC1	156.418	2.64623	0.226429	11.6868	1.48864e-31	2.80235e-30	53.4236	54.9577	43.4908	271.896	358.321
ENSG00000163939	PBRM1	2508.76	-0.995624	0.0852258	-11.6822	1.57193e-31	2.95645e-30	3075.54	3161.85	3161.19	1649.18	1496.03
ENSG00000115020	PIKFYVE	905.176	-1.37075	0.117347	-11.6811	1.59137e-31	2.9903e-30	1102.55	1211.92	1283.3	459.634	468.467
ENSG00000139718	SETD1B	212.106	2.24329	0.192046	11.681	1.59424e-31	2.99298e-30	98.5572	86.3621	71.4027	420.792	383.418
ENSG00000105849	POLR1F	1107.46	-1.22471	0.104868	-11.6786	1.63989e-31	3.0759e-30	1424.94	1386.79	1495.56	636.043	593.949
ENSG00000173846	PLK3	145.872	2.56272	0.219506	11.6749	1.71168e-31	3.20767e-30	46.0548	52.1027	49.3328	275.133	306.734
ENSG00000198538	ZNF28	358.577	-1.98361	0.169962	-11.6709	1.79585e-31	3.36236e-30	514.893	494.619	523.836	142.422	117.117
ENSG00000139324	TMTC3	1328.88	-1.14146	0.0978227	-11.6687	1.84295e-31	3.44744e-30	1682.84	1697.26	1723.4	736.386	804.48
ENSG00000172794	RAB37	190.992	-4.68918	0.402113	-11.6613	2.00868e-31	3.75406e-30	303.962	351.872	274.576	16.1843	8.36548
ENSG00000130479	MAP1S	568.7	1.64325	0.141019	11.6526	2.22439e-31	4.15346e-30	292.908	341.88	288.207	839.966	1080.54
ENSG00000132669	RIN2	1417.26	-1.1156	0.095845	-11.6397	2.59006e-31	4.83191e-30	1807.19	1850	1761.05	859.387	808.663
ENSG00000004700	RECQL	1213.26	-1.16454	0.100098	-11.634	2.76929e-31	5.16163e-30	1538.23	1523.83	1613.7	687.833	702.7
ENSG00000152465	NMT2	981.81	-1.37482	0.118184	-11.6329	2.80527e-31	5.224e-30	1306.11	1212.64	1384.56	547.03	458.707
ENSG00000132589	FLOT2	1043.5	1.15049	0.0989097	11.6317	2.84377e-31	5.29094e-30	732.271	695.893	677.028	1542.36	1569.92
ENSG00000092470	WDR76	936.142	-1.35457	0.116477	-11.6295	2.91683e-31	5.42201e-30	1231.51	1163.39	1316.41	516.279	453.13
ENSG00000189056	RELN	94.9027	3.88079	0.333748	11.6279	2.97347e-31	5.52235e-30	11.9742	17.8434	13.6314	273.515	157.55
ENSG00000096696	DSP	1913.77	1.14526	0.0985352	11.6229	3.15327e-31	5.85103e-30	1300.59	1365.38	1202.81	2629.95	3070.13
ENSG00000109436	TBC1D9	964.856	-1.24248	0.106901	-11.6227	3.15962e-31	5.85758e-30	1243.48	1236.19	1283.95	530.845	529.814
ENSG00000081760	AACS	687.101	-1.45086	0.12485	-11.6208	3.22999e-31	5.98269e-30	891.621	957.834	913.306	317.212	355.533
ENSG00000165959	CLMN	244.599	-2.55853	0.220287	-11.6145	3.47745e-31	6.4353e-30	365.675	396.837	336.242	61.5004	62.7411
ENSG00000111145	ELK3	1627.59	1.20177	0.103513	11.6098	3.67436e-31	6.79363e-30	1112.68	1031.35	1070.39	2207.54	2715.99
ENSG00000107518	ATRNL1	280.834	-2.41995	0.208511	-11.6059	3.84769e-31	7.10778e-30	403.44	442.517	401.153	97.1059	59.9526
ENSG00000134440	NARS1	2376.93	0.979907	0.0845112	11.595	4.36851e-31	8.0627e-30	1730.74	1620.9	1781.82	3444.02	3307.15
ENSG00000126945	HNRNPH2	1632.06	-1.14875	0.0992544	-11.5737	5.59814e-31	1.0323e-29	1967.46	2199.74	2107.68	888.519	996.886
ENSG00000172269	DPAGT1	516.427	1.43801	0.124249	11.5737	5.60324e-31	1.03232e-29	302.119	321.895	295.997	836.729	825.394
ENSG00000155463	OXA1L	1067.92	1.11893	0.0966894	11.5725	5.68295e-31	1.04608e-29	712.928	739.431	728.308	1597.39	1561.56
ENSG00000196611	MMP1	85.4462	3.73427	0.322734	11.5707	5.79875e-31	1.06645e-29	10.1321	14.2747	18.1752	169.935	214.714
ENSG00000090061	CCNK	139.643	2.59885	0.224617	11.5701	5.83946e-31	1.07298e-29	49.7392	47.8203	41.5434	271.896	287.215
ENSG00000147955	SIGMAR1	1656.26	1.06334	0.0920209	11.5555	6.92721e-31	1.27172e-29	1181.77	1089.88	1189.83	2314.36	2505.46
ENSG00000108515	ENO3	101.825	3.16157	0.273756	11.5489	7.4791e-31	1.37183e-29	26.7118	19.9846	26.6137	207.159	228.656
ENSG00000117650	NEK2	1295.99	-1.22328	0.105964	-11.5443	7.88458e-31	1.44493e-29	1681.92	1553.8	1805.19	705.636	733.374
ENSG00000057019	DCBLD2	6470.11	-0.883425	0.0765316	-11.5433	7.98291e-31	1.46165e-29	8132.35	7555.61	8073.7	4440.97	4147.88
ENSG00000167775	CD320	1030.84	1.16037	0.100599	11.5346	8.82643e-31	1.61468e-29	714.77	695.179	661.449	1490.57	1592.23
ENSG00000103042	SLC38A7	232.739	2.0681	0.179358	11.5306	9.24982e-31	1.69064e-29	106.847	98.4956	101.911	385.187	471.255
ENSG00000197457	STMN3	211.911	-2.79037	0.242097	-11.5258	9.7763e-31	1.78529e-29	336.2	326.177	303.786	50.1714	43.2216
ENSG00000166710	B2M	10140.2	-1.00581	0.0872774	-11.5242	9.95885e-31	1.81703e-29	12405.3	14053.5	11605.5	6264.95	6371.71
ENSG00000139146	SINHCAF	817.663	-1.40322	0.121768	-11.5237	1.00216e-30	1.82687e-29	1024.26	1185.52	1054.81	420.792	402.937
ENSG00000067992	PDK3	193.318	-3.0207	0.262145	-11.523	1.01026e-30	1.84003e-29	302.119	299.769	291.453	35.6055	37.6446
ENSG00000213903	LTB4R	134.854	2.73383	0.237292	11.5209	1.03482e-30	1.88311e-29	33.1594	47.8203	42.1925	294.554	256.541
ENSG00000062650	WAPL	2391.26	-0.995242	0.0864179	-11.5166	1.088e-30	1.97814e-29	3011.98	2841.38	3106.02	1514.85	1482.08
ENSG00000120963	ZNF706	573.01	1.37792	0.119689	11.5125	1.14118e-30	2.073e-29	332.516	354.013	360.908	922.506	895.106
ENSG00000158292	GPR153	315.293	-2.22724	0.193516	-11.5093	1.18383e-30	2.1486e-29	427.388	509.608	443.995	82.54	112.934
ENSG00000174437	ATP2A2	4713.48	0.842775	0.073259	11.504	1.25881e-30	2.28269e-29	3628.2	3461.62	3644.14	6407.37	6426.08
ENSG00000214753	HNRNPUL2	608.003	1.39704	0.121452	11.5029	1.27613e-30	2.31208e-29	373.965	341.88	386.873	1011.52	925.78
ENSG00000114391	RPL24	6002.34	0.861253	0.0749341	11.4935	1.42279e-30	2.57554e-29	4727.98	4332.38	4513.95	8378.62	8058.74
ENSG00000198356	GET3	1752.4	1.02781	0.0895517	11.4773	1.71605e-30	3.10371e-29	1231.51	1307.56	1174.9	2542.56	2505.46
ENSG00000169230	PRELID1	792.876	1.25251	0.109133	11.4769	1.72283e-30	3.11324e-29	536.999	506.753	489.433	1174.98	1256.22
ENSG00000131459	GFPT2	623.07	-1.48706	0.129604	-11.4739	1.78449e-30	3.22186e-29	852.014	837.213	828.921	275.133	322.071
ENSG00000134318	ROCK2	2273.07	-1.02622	0.0894616	-11.471	1.84423e-30	3.32683e-29	2844.34	2697.21	3020.98	1391.85	1410.98
ENSG00000196821	ILRUN	2362.13	0.945977	0.08249	11.4678	1.91511e-30	3.4517e-29	1732.58	1703.69	1735.09	3189.93	3449.37
ENSG00000186918	ZNF395	758.395	-1.42385	0.124197	-11.4645	1.9888e-30	3.58139e-29	1010.44	1029.21	995.743	419.174	337.408
ENSG00000179387	ELMOD2	936.458	-1.29951	0.113361	-11.4634	2.0134e-30	3.62254e-29	1151.37	1282.58	1250.85	477.437	520.054
ENSG00000165891	E2F7	1801.46	1.03386	0.0901925	11.4628	2.02846e-30	3.64648e-29	1319.93	1217.63	1272.92	2479.44	2717.39
ENSG00000076641	PAG1	672.492	-1.68338	0.146908	-11.4587	2.12572e-30	3.81801e-29	968.072	814.373	1000.29	330.16	249.57
ENSG00000168538	TRAPPC11	789.069	-1.38287	0.120756	-11.4518	2.30302e-30	4.13288e-29	1026.1	1122.71	993.796	390.042	412.697
ENSG00000185627	PSMD13	2490.82	0.914851	0.079895	11.4507	2.33377e-30	4.18446e-29	1886.4	1792.19	1840.24	3484.48	3450.76
ENSG00000198363	ASPH	5566.82	-0.933696	0.0815553	-11.4486	2.38889e-30	4.27957e-29	6502.02	7400.02	6730.03	3618.81	3583.21
ENSG00000128881	TTBK2	348.737	-2.06181	0.180117	-11.4471	2.43182e-30	4.35273e-29	509.366	511.035	481.644	144.04	97.5972
ENSG00000023697	DERA	890.034	-1.27623	0.111508	-11.4452	2.48567e-30	4.44527e-29	1189.13	1179.09	1121.02	495.24	465.678
ENSG00000100731	PCNX1	1224.06	-1.23159	0.107625	-11.4433	2.54023e-30	4.53895e-29	1586.13	1528.82	1653.95	616.622	734.768
ENSG00000137409	MTCH1	8102.54	0.921081	0.0805299	11.4378	2.70798e-30	4.83451e-29	6117	6137.42	5655.75	10621.8	11980.8
ENSG00000221823	PPP3R1	686.524	1.3504	0.118079	11.4364	2.75205e-30	4.90896e-29	414.493	432.524	423.223	1166.89	995.492
ENSG00000242372	EIF6	3726.05	0.902724	0.0789664	11.4318	2.90187e-30	5.17176e-29	2847.11	2661.52	2786.65	4978.29	5356.69
ENSG00000229117	RPL41	1539.76	1.23654	0.108234	11.4247	3.14747e-30	5.60466e-29	1070.31	1005.65	919.148	2583.02	2120.65
ENSG00000079785	DDX1	2201.64	1.05469	0.0923242	11.4238	3.1808e-30	5.65916e-29	1519.81	1420.34	1674.72	3206.11	3187.25
ENSG00000150760	DOCK1	1152.23	-1.15797	0.101365	-11.4237	3.18368e-30	5.65942e-29	1463.62	1528.11	1444.28	658.701	666.45
ENSG00000171792	RHNO1	869.387	-1.30077	0.113945	-11.4158	3.48846e-30	6.1959e-29	1132.03	1120.57	1167.11	493.621	433.611
ENSG00000114626	ABTB1	140.653	2.79304	0.244733	11.4126	3.61813e-30	6.42072e-29	38.686	52.8165	33.754	257.331	320.677
ENSG00000067225	PKM	37063.5	0.791901	0.0693905	11.4122	3.63296e-30	6.44151e-29	28882.8	29276	27867.8	47745.3	51545.3
ENSG00000125841	NRSN2	422.226	1.58872	0.139324	11.4031	4.03669e-30	7.15126e-29	217.379	249.094	235.629	660.32	748.71
ENSG00000198521	ZNF43	347.204	-1.98929	0.174458	-11.4027	4.05235e-30	7.17287e-29	495.55	466.784	523.187	137.567	112.934
ENSG00000196754	S100A2	1007.05	-1.2813	0.112388	-11.4007	4.14821e-30	7.33628e-29	1226.9	1408.92	1315.76	525.99	557.698
ENSG00000140564	FURIN	508.289	2.08352	0.182865	11.3938	4.49194e-30	7.93742e-29	247.775	195.564	222.647	695.925	1179.53
ENSG00000162430	SELENON	305.493	1.88002	0.165037	11.3915	4.61182e-30	8.14232e-29	133.559	172.01	136.314	519.516	566.064
ENSG00000185567	AHNAK2	2087.9	-1.2398	0.108849	-11.3901	4.6869e-30	8.26784e-29	2894.08	2538.05	2712.65	1005.05	1289.68
ENSG00000105520	PLPPR2	349.453	1.8179	0.159664	11.3857	4.92484e-30	8.68018e-29	170.403	184.858	166.823	530.845	694.335
ENSG00000119596	YLPM1	969.545	1.14452	0.100594	11.3776	5.40435e-30	9.51726e-29	679.769	631.657	649.116	1437.17	1450.02
ENSG00000116521	SCAMP3	1034.78	1.21741	0.107029	11.3746	5.59361e-30	9.8422e-29	636.477	745.854	645.87	1552.08	1593.62
ENSG00000077097	TOP2B	2571.19	-0.930167	0.0817993	-11.3713	5.80938e-30	1.02132e-28	3101.33	3173.99	3248.17	1662.13	1670.31
ENSG00000024526	DEPDC1	1744.27	-1.21961	0.10728	-11.3685	6.00154e-30	1.05421e-28	2236.42	2141.21	2399.78	1079.49	864.433
ENSG00000188229	TUBB4B	8998.8	0.96295	0.0847362	11.3641	6.31149e-30	1.10771e-28	6936.77	5854.78	6776.77	12583.3	12842.4
ENSG00000110723	EXPH5	187.378	-3.21863	0.283304	-11.361	6.53546e-30	1.14605e-28	317.778	270.506	286.909	22.658	39.0389
ENSG00000101972	STAG2	4193.51	-1.07417	0.0945969	-11.3553	6.98228e-30	1.22337e-28	5068.79	5440.81	5411.68	2791.79	2254.5
ENSG00000127946	HIP1	224.092	-2.58203	0.227458	-11.3517	7.27433e-30	1.27347e-28	350.937	315.471	342.084	53.4082	58.5583
ENSG00000026025	VIM	30757.6	0.894275	0.078812	11.3469	7.68019e-30	1.34338e-28	23250.3	22034.5	23400	39465.4	45637.9
ENSG00000089248	ERP29	2454.39	0.960114	0.0846416	11.3433	8.00735e-30	1.39943e-28	1803.51	1793.62	1744.82	3647.94	3282.06
ENSG00000038382	TRIO	3522.86	-0.897118	0.0791062	-11.3407	8.25068e-30	1.44074e-28	4311.65	4174.64	4484.74	2307.88	2335.36
ENSG00000118873	RAB3GAP2	1558	-1.03639	0.0914379	-11.3343	8.87118e-30	1.54779e-28	1951.8	1937.79	1989.54	951.637	959.241
ENSG00000204267	TAP2	683.9	1.33551	0.117847	11.3326	9.05087e-30	1.57782e-28	459.627	389.7	426.469	1092.44	1051.26
ENSG00000116191	RALGPS2	959.861	-1.35014	0.119157	-11.3308	9.23666e-30	1.60885e-28	1248.08	1229.05	1324.85	556.74	440.582
ENSG00000174106	LEMD3	609.13	-1.45042	0.128025	-11.3292	9.40348e-30	1.63654e-28	790.3	833.644	824.377	296.173	301.157
ENSG00000167173	C15orf39	353.203	1.74336	0.153938	11.3251	9.858e-30	1.7142e-28	172.245	197.705	176.559	550.267	669.238
ENSG00000202538	RNU4-2	2899.97	-11.6552	1.02961	-11.32	1.04474e-29	1.81518e-28	4872.6	5934	3690.22	1.61843	1.39425
ENSG00000114861	FOXP1	772.209	-1.37299	0.121398	-11.3098	1.17352e-29	2.03721e-28	1020.57	1052.76	998.989	359.292	429.428
ENSG00000114354	TFG	1695.15	1.04577	0.0924725	11.309	1.184e-29	2.05369e-28	1112.68	1234.05	1219.04	2361.29	2548.68
ENSG00000047849	MAP4	4006.47	0.892531	0.0789627	11.3032	1.26543e-29	2.1931e-28	2931.85	3014.11	3007.35	5256.66	5822.37
ENSG00000123575	FAM199X	1297.7	-1.15262	0.102109	-11.2881	1.50274e-29	2.6022e-28	1628.5	1604.48	1757.16	781.702	716.643
ENSG00000010278	CD9	2740.66	-1.18262	0.104805	-11.2841	1.573e-29	2.72159e-28	3229.36	4045.46	3316.98	1556.93	1554.58
ENSG00000132017	DCAF15	632.621	1.35682	0.120456	11.264	1.97534e-29	3.41486e-28	385.939	388.273	394.662	919.269	1074.96
ENSG00000173065	FAM222B	171.297	2.34012	0.208003	11.2504	2.30465e-29	3.98085e-28	61.7134	75.656	58.4204	310.739	349.956
ENSG00000176014	TUBB6	2684.2	0.900211	0.0800854	11.2406	2.57506e-29	4.44423e-28	2054.96	1998.46	1928.52	3659.27	3779.8
ENSG00000112414	ADGRG6	1061.04	-1.35134	0.120227	-11.2399	2.59654e-29	4.47758e-28	1394.54	1349.68	1459.21	626.333	475.438
ENSG00000223501	VPS52	676.767	1.26787	0.112843	11.2357	2.72236e-29	4.69065e-28	443.047	427.528	429.065	1005.05	1079.15
ENSG00000188419	CHM	707.39	-1.38803	0.123557	-11.2339	2.77994e-29	4.78589e-28	881.489	962.83	973.674	369.002	349.956
ENSG00000113658	SMAD5	1925.75	-0.97774	0.0871212	-11.2228	3.15294e-29	5.42353e-28	2386.56	2416	2390.04	1251.05	1185.11
ENSG00000072501	SMC1A	3410.44	-1.01065	0.0900759	-11.22	3.25172e-29	5.58881e-28	4191.91	3974.08	4647.02	2068.35	2170.84
ENSG00000160563	MED27	411.632	1.55339	0.138483	11.2172	3.35735e-29	5.76558e-28	247.775	211.98	236.927	689.452	672.027
ENSG00000123144	TRIR	1768.06	1.02948	0.0918208	11.2118	3.5689e-29	6.1238e-28	1340.19	1219.06	1187.88	2485.91	2607.24
ENSG00000204576	PRR3	274.029	1.83255	0.16349	11.2089	3.68583e-29	6.31923e-28	130.796	147.743	127.227	500.095	464.284
ENSG00000177106	EPS8L2	1134.65	1.0866	0.0969439	11.2085	3.70308e-29	6.34355e-28	782.931	779.4	786.728	1592.54	1731.65
ENSG00000179218	CALR	14510.4	0.935637	0.083511	11.2037	3.90835e-29	6.68967e-28	10415.8	11369.1	10105.4	18951.8	21709.8
ENSG00000054793	ATP9A	170.866	-4.44366	0.396748	-11.2002	4.0673e-29	6.95599e-28	264.354	317.613	247.313	9.71059	15.3367
ENSG00000107554	DNMBP	3688.9	-0.925149	0.0826647	-11.1916	4.48358e-29	7.6616e-28	4356.78	4697.1	4598.98	2281.99	2509.64
ENSG00000168502	MTCL1	1255.28	-1.22163	0.109198	-11.1873	4.70366e-29	8.03106e-28	1662.58	1515.98	1700.68	755.807	641.353
ENSG00000138413	IDH1	1366.41	-1.15563	0.1033	-11.1872	4.71259e-29	8.0397e-28	1683.76	1887.12	1688.35	755.807	817.028
ENSG00000152558	TMEM123	6772.21	-0.78475	0.0701733	-11.183	4.93689e-29	8.41543e-28	8188.54	8121.61	8102.91	4795.41	4652.6
ENSG00000150540	HNMT	364.448	-1.87663	0.167834	-11.1814	5.02646e-29	8.56107e-28	534.236	513.176	493.977	155.369	125.482
ENSG00000145569	OTULINL	351.194	-1.89832	0.169807	-11.1793	5.15076e-29	8.76558e-28	471.601	487.482	530.328	132.711	133.848
ENSG00000151914	DST	6821.17	-1.13421	0.101459	-11.179	5.16676e-29	8.7856e-28	8446.45	8085.2	9625.09	4402.13	3546.96
ENSG00000172432	GTPBP2	864.74	1.21066	0.108311	11.1775	5.25218e-29	8.92354e-28	532.393	609.531	557.59	1289.89	1334.29
ENSG00000119242	CCDC92	269.828	1.87562	0.167821	11.1764	5.32241e-29	9.03546e-28	117.9	141.32	131.77	445.069	513.083
ENSG00000102317	RBM3	5006.93	-0.92557	0.0829214	-11.162	6.25544e-29	1.06107e-27	6170.42	6510.7	5851.78	3092.82	3408.93
ENSG00000237440	ZNF737	192.882	-2.88939	0.259043	-11.1541	6.84045e-29	1.15936e-27	277.25	316.185	290.804	45.3161	34.8562
ENSG00000175183	CSRP2	388.326	1.53045	0.13722	11.1532	6.90438e-29	1.16924e-27	219.221	224.113	220.05	652.228	626.017
ENSG00000149483	TMEM138	504.073	1.44036	0.129154	11.1523	6.98013e-29	1.1811e-27	316.857	276.216	305.084	780.084	842.125
ENSG00000171867	PRNP	5223.89	-0.972342	0.0871977	-11.151	7.07971e-29	1.19697e-27	6237.66	6544.96	6715.1	3032.94	3588.79
ENSG00000231389	HLA-DPA1	229.441	-3.00839	0.269792	-11.1508	7.09975e-29	1.19938e-27	371.202	414.681	274.576	32.3686	54.3756
ENSG00000059377	TBXAS1	293.279	-2.64097	0.236849	-11.1504	7.12568e-29	1.20279e-27	454.1	535.302	336.242	59.8819	80.8663
ENSG00000165895	ARHGAP42	636.405	-1.39618	0.125229	-11.149	7.23881e-29	1.22089e-27	834.513	869.331	834.763	326.923	316.494
ENSG00000178038	ALS2CL	204.795	2.22006	0.199148	11.1478	7.34144e-29	1.23719e-27	76.451	87.7896	85.0342	328.541	446.159
ENSG00000086062	B4GALT1	743.651	1.44766	0.129867	11.1472	7.38941e-29	1.24426e-27	453.179	466.07	401.803	1050.36	1346.84
ENSG00000101363	MANBAL	783.238	1.18652	0.106463	11.1449	7.58251e-29	1.27574e-27	517.656	531.734	506.31	1187.93	1172.56
ENSG00000120594	PLXDC2	60.9145	5.4075	0.485204	11.1448	7.59244e-29	1.27638e-27	2.76329	3.56868	3.89469	152.133	142.213
ENSG00000170542	SERPINB9	635.584	-1.54987	0.139113	-11.1411	7.91195e-29	1.32901e-27	935.833	856.484	795.167	326.923	263.513
ENSG00000146112	PPP1R18	2055.96	1.23234	0.110625	11.1398	8.03423e-29	1.34846e-27	1319.01	1473.15	1215.14	2796.65	3475.86
ENSG00000126883	NUP214	713.575	1.27342	0.114322	11.1389	8.10758e-29	1.35968e-27	464.232	422.532	479.696	1076.26	1125.16
ENSG00000077147	TM9SF3	4740.22	-0.827734	0.0743182	-11.1377	8.22108e-29	1.3776e-27	5625.13	5710.6	5892.67	3275.7	3197.01
ENSG00000162517	PEF1	861.517	1.17871	0.105914	11.1289	9.07083e-29	1.51876e-27	572	585.977	559.538	1234.86	1355.21
ENSG00000143878	RHOB	490.84	-1.67368	0.150408	-11.1276	9.20904e-29	1.54066e-27	723.06	691.61	616.66	194.212	228.656
ENSG00000136940	PDCL	845.693	-1.2364	0.111134	-11.1254	9.44026e-29	1.57807e-27	1097.95	1100.58	1097.65	459.634	472.649
ENSG00000104687	GSR	753.773	-1.3529	0.121627	-11.1234	9.65684e-29	1.61297e-27	954.255	1031.35	1001.59	419.174	362.504
ENSG00000112079	STK38	2922.06	0.932275	0.0838866	11.1135	1.07827e-28	1.79958e-27	2176.55	2001.32	2252.43	4046.08	4133.94
ENSG00000187800	PEAR1	174.386	2.32001	0.208796	11.1114	1.10436e-28	1.84163e-27	53.4236	74.2286	72.701	318.831	352.744
ENSG00000166734	GOLM2	1085.47	-1.25249	0.112722	-11.1113	1.10531e-28	1.84174e-27	1376.12	1489.57	1372.88	650.609	538.179
ENSG00000111790	FGFR1OP2	844.112	-1.2582	0.113244	-11.1105	1.11472e-28	1.85593e-27	1113.6	1062.75	1123.62	475.819	444.765
ENSG00000181192	DHTKD1	632.017	-1.40072	0.126185	-11.1006	1.24658e-28	2.07213e-27	840.96	868.617	813.342	322.068	315.1
ENSG00000253626	EIF5AL1	117.842	2.78172	0.250591	11.1006	1.24581e-28	2.07213e-27	37.7649	37.1143	31.1576	216.87	266.301
ENSG00000283646	LINC02009	170.041	2.90096	0.261572	11.0905	1.39514e-28	2.31723e-27	45.1337	38.5418	57.7713	456.398	252.359
ENSG00000110031	LPXN	791.22	1.53219	0.138218	11.0853	1.47834e-28	2.45346e-27	460.548	396.124	495.275	1115.1	1489.05
ENSG00000174238	PITPNA	817.223	1.19829	0.108131	11.0819	1.53636e-28	2.5477e-27	509.366	556.714	548.503	1194.4	1277.13
ENSG00000138074	SLC5A6	627.096	1.41539	0.127762	11.0784	1.59697e-28	2.6461e-27	412.651	333.315	384.276	948.401	1056.84
ENSG00000198805	PNP	1390.55	1.20118	0.108445	11.0764	1.6322e-28	2.70231e-27	940.439	831.503	974.323	1922.7	2283.78
ENSG00000125651	GTF2F1	1854.57	0.984273	0.0888627	11.0763	1.63433e-28	2.70368e-27	1291.38	1399.64	1307.97	2542.56	2731.33
ENSG00000091622	PITPNM3	261.349	1.98204	0.179004	11.0726	1.70449e-28	2.8175e-27	116.979	100.637	141.507	459.634	487.986
ENSG00000168944	CEP120	609.215	-1.43357	0.129481	-11.0717	1.72107e-28	2.84264e-27	812.406	850.774	779.588	309.12	294.186
ENSG00000163235	TGFA	922.226	-1.20999	0.109349	-11.0654	1.84696e-28	3.04815e-27	1226.9	1149.12	1203.46	522.753	508.9
ENSG00000139168	ZCRB1	581.111	-1.48594	0.134311	-11.0635	1.88655e-28	3.11101e-27	761.746	830.075	754.272	294.554	264.907
ENSG00000065883	CDK13	1208.74	-1.10934	0.100312	-11.0589	1.98465e-28	3.27018e-27	1521.65	1495.28	1600.07	707.254	719.431
ENSG00000118515	SGK1	899.176	1.65445	0.149615	11.058	2.00421e-28	3.29978e-27	521.34	491.764	440.1	1200.88	1841.8
ENSG00000135636	DYSF	565.966	1.53023	0.138459	11.0519	2.14693e-28	3.53197e-27	350.937	276.93	340.786	854.532	1006.65
ENSG00000005810	MYCBP2	1106.56	-1.31391	0.118904	-11.0501	2.18899e-28	3.5983e-27	1449.8	1394.64	1515.69	665.175	507.506
ENSG00000065491	TBC1D22B	425.297	1.53824	0.139214	11.0494	2.20596e-28	3.62332e-27	253.301	219.117	252.506	666.794	734.768
ENSG00000041982	TNC	1009.48	1.21984	0.110463	11.043	2.37035e-28	3.89027e-27	727.666	598.111	653.66	1484.1	1583.86
ENSG00000082781	ITGB5	3029.15	-1.15009	0.104148	-11.0428	2.3759e-28	3.89321e-27	3745.18	4327.38	3576.63	1599.01	1897.57
ENSG00000164889	SLC4A2	2166.37	0.996603	0.0902494	11.0428	2.37584e-28	3.89321e-27	1591.65	1603.05	1455.97	2932.6	3248.59
ENSG00000063245	EPN1	1154.49	1.23329	0.111783	11.0329	2.65159e-28	4.34153e-27	805.959	734.435	710.782	1586.06	1935.21
ENSG00000280435	AC006058.4	121.13	3.36114	0.304673	11.032	2.67977e-28	4.38422e-27	24.8696	19.9846	31.8067	346.344	182.646
ENSG00000134184	GSTM1	74.5733	3.77459	0.342356	11.0253	2.88434e-28	4.71518e-27	13.8164	13.561	9.73674	189.356	146.396
ENSG00000165209	STRBP	441.289	-1.69918	0.15412	-11.0251	2.8922e-28	4.7243e-27	640.162	555.287	635.484	184.501	191.012
ENSG00000204524	ZNF805	299.218	-2.05884	0.186776	-11.0231	2.95852e-28	4.82883e-27	436.599	435.379	416.732	118.145	89.2318
ENSG00000136542	GALNT5	955.324	-1.22314	0.111005	-11.0187	3.10361e-28	5.06166e-27	1194.66	1261.17	1257.99	566.451	496.352
ENSG00000198931	APRT	1062.37	1.11094	0.100828	11.0181	3.12554e-28	5.09343e-27	769.115	723.015	686.764	1540.75	1592.23
ENSG00000101938	CHRDL1	62.005	5.07061	0.460232	11.0175	3.14673e-28	5.12393e-27	0.921096	7.8511	3.89469	153.751	143.607
ENSG00000117385	P3H1	1064.47	1.21603	0.110432	11.0116	3.35837e-28	5.46427e-27	693.585	690.897	704.94	1446.88	1786.03
ENSG00000112514	CUTA	2261.79	0.936223	0.0850458	11.0085	3.47904e-28	5.65617e-27	1638.63	1678.71	1650.7	3330.73	3010.18
ENSG00000196305	IARS1	8778.59	-0.774118	0.0703289	-11.0071	3.53123e-28	5.73653e-27	10218.6	10579	10783.8	6082.06	6229.49
ENSG00000147804	SLC39A4	131.03	2.51141	0.228192	11.0057	3.58661e-28	5.82192e-27	42.3704	46.3929	47.3854	254.094	264.907
ENSG00000132334	PTPRE	545.556	-1.62814	0.14794	-11.0054	3.59813e-28	5.83606e-27	708.323	842.209	693.905	228.199	255.147
ENSG00000139117	CPNE8	584.788	-1.41811	0.128857	-11.0053	3.60362e-28	5.8404e-27	771.878	782.969	785.43	288.081	295.58
ENSG00000198961	PJA2	2628.67	-0.93497	0.0849821	-11.002	3.73934e-28	6.05562e-27	3176.86	3416.66	3150.81	1730.1	1668.91
ENSG00000250067	YJEFN3	62.1613	4.7695	0.433627	10.9991	3.86068e-28	6.24726e-27	2.76329	5.70989	7.14027	168.317	126.876
ENSG00000196792	STRN3	919.531	-1.19901	0.109071	-10.9929	4.13269e-28	6.68221e-27	1210.32	1147.69	1204.76	525.99	508.9
ENSG00000171453	POLR1C	720.715	1.22768	0.11168	10.9928	4.13907e-28	6.6873e-27	481.733	473.921	452.434	1053.6	1141.89
ENSG00000018408	WWTR1	1681.37	-0.984539	0.0895698	-10.9919	4.18208e-28	6.74683e-27	2119.44	2099.1	2069.38	1074.64	1044.29
ENSG00000107984	DKK1	5215.26	1.01582	0.0924155	10.9919	4.18242e-28	6.74683e-27	3902.68	3248.93	3955.06	7375.19	7594.46
ENSG00000126453	BCL2L12	404.363	1.50475	0.136909	10.9909	4.22799e-28	6.81504e-27	224.747	247.666	226.541	652.228	670.632
ENSG00000198780	FAM169A	197.983	-2.70838	0.24649	-10.9878	4.37475e-28	7.04613e-27	287.382	295.487	314.821	51.7898	40.4331
ENSG00000105220	GPI	3849.48	0.811516	0.0738832	10.9838	4.5744e-28	7.36199e-27	3012.9	2925.61	2932.06	5159.56	5217.27
ENSG00000173273	TNKS	450.053	-1.60773	0.14639	-10.9825	4.63827e-28	7.45898e-27	628.187	598.825	619.905	194.212	209.137
ENSG00000104979	C19orf53	1080.37	1.05724	0.0963013	10.9785	4.84993e-28	7.79332e-27	747.93	771.549	743.237	1565.02	1574.1
ENSG00000007923	DNAJC11	665.533	1.26454	0.115203	10.9766	4.95009e-28	7.94811e-27	431.994	399.692	447.241	1030.94	1017.8
ENSG00000165240	ATP7A	358.913	-1.84991	0.168545	-10.9758	4.99759e-28	8.01817e-27	496.471	509.608	509.556	121.382	157.55
ENSG00000165424	ZCCHC24	670.037	-1.45484	0.132586	-10.9728	5.16487e-28	8.28016e-27	952.413	937.849	804.903	330.16	324.859
ENSG00000166266	CUL5	1244.86	-1.13256	0.103217	-10.9727	5.17331e-28	8.28728e-27	1560.34	1636.6	1574.11	778.465	674.815
ENSG00000167085	PHB1	2304.77	0.885381	0.0806932	10.9722	5.19983e-28	8.32334e-27	1737.19	1714.39	1712.37	3246.57	3113.35
ENSG00000111961	SASH1	524.598	-1.50754	0.137475	-10.9659	5.5726e-28	8.91316e-27	713.849	679.477	730.904	258.949	239.81
ENSG00000151690	MFSD6	602.526	-1.50215	0.137066	-10.9593	5.99434e-28	9.58032e-27	795.827	888.602	754.922	273.515	299.763
ENSG00000115310	RTN4	7590.23	0.78659	0.0717747	10.9591	6.00626e-28	9.59199e-27	5758.69	6011.09	5882.29	9825.49	10473.6
ENSG00000196850	PPTC7	629.802	1.30025	0.11869	10.9551	6.2833e-28	1.00267e-26	415.414	370.429	406.346	1011.52	945.299
ENSG00000152944	MED21	1001.46	-1.17609	0.107407	-10.9498	6.65869e-28	1.06176e-26	1237.03	1346.11	1282.65	581.017	560.487
ENSG00000165474	GJB2	214.497	-2.54161	0.232172	-10.9471	6.85933e-28	1.09291e-26	317.778	325.464	320.014	43.6976	65.5296
ENSG00000168701	TMEM208	356.944	1.57917	0.144264	10.9464	6.9127e-28	1.10057e-26	203.562	195.564	197.98	561.596	626.017
ENSG00000015475	BID	588.772	-1.42226	0.12996	-10.9438	7.11727e-28	1.13227e-26	814.249	784.396	758.816	297.791	288.609
ENSG00000119917	IFIT3	2246.55	-1.14817	0.104932	-10.9421	7.25331e-28	1.15303e-26	3046.98	2690.79	2895.06	1446.88	1153.04
ENSG00000160753	RUSC1	692.663	1.22484	0.111958	10.9402	7.40446e-28	1.17615e-26	445.81	468.211	439.451	1079.49	1030.35
ENSG00000150630	VEGFC	722.098	1.22655	0.112116	10.94	7.41674e-28	1.1772e-26	490.944	440.375	479.696	1092.44	1107.03
ENSG00000115271	GCA	220.631	-2.45869	0.224759	-10.9392	7.48185e-28	1.18663e-26	315.015	339.025	330.4	51.7898	66.9238
ENSG00000064601	CTSA	1269.39	1.10688	0.101188	10.9389	7.51345e-28	1.19073e-26	872.278	932.14	802.307	1807.79	1932.43
ENSG00000138658	ZGRF1	572.477	-1.4966	0.136931	-10.9296	8.32296e-28	1.31801e-26	741.482	738.003	836.061	263.804	283.032
ENSG00000001561	ENPP4	257.362	1.79325	0.164088	10.9286	8.41606e-28	1.33174e-26	125.269	133.469	129.823	435.358	462.89
ENSG00000172927	MYEOV	1205.59	1.44361	0.132109	10.9274	8.52872e-28	1.34854e-26	787.537	592.401	764.658	1713.92	2169.45
ENSG00000196159	FAT4	1016.66	-1.44582	0.132359	-10.9235	8.89838e-28	1.40592e-26	1363.22	1301.86	1415.72	593.964	408.514
ENSG00000180198	RCC1	1532.83	1.02885	0.0941878	10.9234	8.90749e-28	1.40628e-26	1118.21	1003.51	1126.22	2168.7	2247.52
ENSG00000146094	DOK3	75.8543	3.49039	0.319708	10.9174	9.5176e-28	1.50146e-26	14.7375	14.2747	15.5788	171.554	163.127
ENSG00000122591	HYCC1	1281.55	-1.18818	0.108972	-10.9036	1.10817e-27	1.74688e-26	1653.37	1524.54	1777.93	768.755	683.181
ENSG00000108219	TSPAN14	792.09	1.21954	0.111866	10.9018	1.13059e-27	1.78087e-26	538.841	528.879	485.539	1142.61	1264.58
ENSG00000134250	NOTCH2	4032.51	-0.885865	0.08126	-10.9016	1.13231e-27	1.78223e-26	5111.16	4810.58	4893.68	2809.6	2537.53
ENSG00000137198	GMPR	228.117	1.88088	0.172554	10.9003	1.14912e-27	1.80731e-26	107.768	109.915	112.297	396.516	414.091
ENSG00000159596	TMEM69	500.988	1.42094	0.130375	10.8988	1.16725e-27	1.83444e-26	304.883	274.788	319.365	833.492	772.412
ENSG00000133884	DPF2	652.429	1.25429	0.115092	10.8982	1.17571e-27	1.84634e-26	443.047	417.536	399.855	1003.43	998.28
ENSG00000114867	EIF4G1	10139.1	0.876575	0.0804726	10.8928	1.24701e-27	1.95682e-26	7883.66	6981.77	7930.9	13501	14398.4
ENSG00000116761	CTH	180.836	2.23446	0.205172	10.8907	1.27687e-27	2.0021e-26	62.6345	85.6484	69.4554	365.765	320.677
ENSG00000128923	MINDY2	579.579	-1.51809	0.139395	-10.8906	1.27779e-27	2.0021e-26	834.513	703.03	813.342	275.133	271.878
ENSG00000185215	TNFAIP2	1069.6	-1.35451	0.124385	-10.8897	1.29084e-27	2.02102e-26	1326.38	1626.61	1289.14	545.411	560.487
ENSG00000104133	SPG11	853.572	-1.21433	0.111663	-10.875	1.51733e-27	2.37382e-26	1076.76	1097.73	1140.5	477.437	475.438
ENSG00000134291	TMEM106C	1900.15	-1.00366	0.0923422	-10.8689	1.62149e-27	2.53488e-26	2430.77	2288.24	2409.52	1252.67	1119.58
ENSG00000140983	RHOT2	472.523	1.41352	0.130076	10.8669	1.65738e-27	2.58903e-26	301.198	286.208	264.839	747.715	762.653
ENSG00000116199	FAM20B	1993.31	-0.985682	0.0907254	-10.8645	1.70229e-27	2.65719e-26	2502.62	2347.48	2606.2	1252.67	1257.61
ENSG00000089685	BIRC5	2696.03	-0.990829	0.0912227	-10.8616	1.75556e-27	2.73827e-26	3455.95	3346	3289.72	1835.3	1553.19
ENSG00000130119	GNL3L	1022.54	-1.24191	0.114347	-10.8609	1.77049e-27	2.75949e-26	1389.93	1216.92	1380.67	593.964	531.208
ENSG00000105699	LSR	281.114	1.81941	0.167672	10.851	1.97197e-27	3.07121e-26	140.928	155.595	123.332	462.871	522.842
ENSG00000234127	TRIM26	943.584	1.15917	0.106858	10.8477	2.04464e-27	3.182e-26	645.688	581.695	668.589	1378.9	1443.04
ENSG00000116221	MRPL37	1464.11	1.03142	0.0951034	10.8453	2.09966e-27	3.26518e-26	1074	966.399	1058.06	2186.5	2035.6
ENSG00000244462	RBM12	2009.31	-1.0461	0.0964574	-10.8452	2.10188e-27	3.26618e-26	2585.52	2316.07	2692.53	1247.81	1204.63
ENSG00000180448	ARHGAP45	849.41	-1.24756	0.115055	-10.8431	2.15047e-27	3.33919e-26	1142.16	1127.7	1045.73	483.911	447.553
ENSG00000143147	GPR161	457.145	-1.61519	0.148995	-10.8405	2.21176e-27	3.43178e-26	634.635	660.206	582.906	197.449	210.531
ENSG00000240694	PNMA2	573.027	-1.48146	0.13674	-10.8341	2.37324e-27	3.67958e-26	713.849	804.381	795.167	258.949	292.792
ENSG00000007866	TEAD3	417.343	1.61116	0.14875	10.8313	2.44531e-27	3.7885e-26	225.668	236.96	225.243	606.912	791.932
ENSG00000088356	PDRG1	444.976	1.40543	0.12978	10.8293	2.50005e-27	3.87042e-26	269.881	267.651	266.787	723.439	697.123
ENSG00000189060	H1-0	2458.13	0.868336	0.0801879	10.8288	2.5153e-27	3.89112e-26	1860.61	1802.9	1879.84	3426.22	3321.09
ENSG00000214357	NEURL1B	253.198	-2.26948	0.209699	-10.8226	2.6905e-27	4.15905e-26	367.517	354.013	389.469	92.2506	62.7411
ENSG00000131873	CHSY1	840.171	-1.24443	0.115013	-10.8198	2.77297e-27	4.28334e-26	1106.24	1131.99	1041.18	441.832	479.621
ENSG00000145907	G3BP1	7457.48	-0.862409	0.0797121	-10.819	2.79686e-27	4.31703e-26	9290.17	8434.22	9559.53	4910.32	5093.18
ENSG00000071575	TRIB2	920.723	-1.55768	0.144	-10.8172	2.85371e-27	4.40151e-26	1325.46	1411.77	1015.87	453.161	397.36
ENSG00000167815	PRDX2	1912.09	1.09832	0.101584	10.812	3.02144e-27	4.65674e-26	1332.83	1444.6	1162.57	2749.71	2870.75
ENSG00000165983	PTER	562.536	-1.44552	0.133806	-10.8031	3.3275e-27	5.12465e-26	748.851	772.976	736.746	296.173	257.936
ENSG00000138166	DUSP5	1053.08	-1.20383	0.111459	-10.8007	3.41596e-27	5.25698e-26	1355.85	1414.63	1311.21	644.136	539.573
ENSG00000115282	TTC31	203.235	1.97532	0.182958	10.7966	3.573e-27	5.49458e-26	98.5572	93.4995	88.9288	375.476	359.716
ENSG00000185585	OLFML2A	396.309	-1.69746	0.157227	-10.7963	3.58452e-27	5.50821e-26	567.395	556.714	519.293	176.409	161.733
ENSG00000255529	POLR2M	452.675	-1.59447	0.147689	-10.7961	3.58991e-27	5.51241e-26	587.659	615.954	649.765	212.014	197.983
ENSG00000183735	TBK1	809.804	-1.22834	0.11378	-10.7958	3.60463e-27	5.53092e-26	1071.23	1019.93	1060.66	458.016	439.188
ENSG00000072958	AP1M1	2254.91	0.869799	0.080583	10.7938	3.68121e-27	5.64425e-26	1716	1698.69	1668.23	3118.72	3072.92
ENSG00000176340	COX8A	2146.54	-1.05703	0.0979327	-10.7934	3.69771e-27	5.66536e-26	2689.6	2883.49	2557.52	1200.88	1401.22
ENSG00000118620	ZNF430	245.068	-2.20838	0.204638	-10.7917	3.76886e-27	5.77011e-26	350.016	351.158	369.347	80.9216	73.8951
ENSG00000151414	NEK7	3518.89	-0.834757	0.0773801	-10.7878	3.93293e-27	6.01686e-26	4162.43	4323.81	4319.86	2429.26	2359.06
ENSG00000133895	MEN1	568.344	1.46628	0.13594	10.7863	3.99587e-27	6.10864e-26	370.281	326.891	305.084	828.637	1010.83
ENSG00000136824	SMC2	3032.75	-1.05588	0.0979006	-10.7852	4.04293e-27	6.17604e-26	3692.67	3581.53	4204.97	1969.63	1714.92
ENSG00000146263	MMS22L	799.268	-1.40883	0.130632	-10.7847	4.06359e-27	6.20303e-26	1123.74	963.544	1105.44	446.687	356.927
ENSG00000060558	GNA15	625.595	-1.44327	0.133832	-10.7842	4.0888e-27	6.23693e-26	797.669	916.437	798.412	296.173	319.282
ENSG00000130816	DNMT1	5287.3	0.991053	0.0919191	10.7818	4.19586e-27	6.39553e-26	3842.81	3381.68	4145.9	7276.47	7789.65
ENSG00000146411	SLC2A12	187.645	-3.14671	0.29188	-10.7808	4.24163e-27	6.46054e-26	291.987	345.448	235.629	27.5133	37.6446
ENSG00000198853	RUSC2	838.377	1.29992	0.120666	10.7729	4.6242e-27	7.03807e-26	513.971	531.02	542.661	1145.85	1458.38
ENSG00000181773	GPR3	73.185	3.5414	0.328799	10.7707	4.73187e-27	7.19667e-26	13.8164	15.7022	12.3332	155.369	168.704
ENSG00000112249	ASCC3	1584.26	-1.02199	0.0948995	-10.7692	4.81131e-27	7.31214e-26	1983.12	1914.24	2064.84	1017.99	941.116
ENSG00000114573	ATP6V1A	1732.03	-0.967996	0.0899218	-10.7649	5.04359e-27	7.65953e-26	2159.05	2094.82	2204.4	1119.95	1081.94
ENSG00000237649	KIFC1	2345.73	0.897156	0.0833619	10.7622	5.19243e-27	7.8798e-26	1727.05	1675.85	1828.56	3261.14	3236.05
ENSG00000135686	KLHL36	553.189	-1.49525	0.138946	-10.7614	5.2341e-27	7.93724e-26	748.851	795.102	693.905	249.238	278.849
ENSG00000126903	SLC10A3	667.371	1.32758	0.123367	10.7612	5.2497e-27	7.95508e-26	445.81	418.963	385.575	961.348	1125.16
ENSG00000094975	SUCO	2166.85	-0.919717	0.0854717	-10.7605	5.28924e-27	8.00914e-26	2629.73	2618.7	2761.99	1422.6	1401.22
ENSG00000077420	APBB1IP	364.486	1.68791	0.156863	10.7604	5.29496e-27	8.01195e-26	171.324	186.999	218.752	676.504	568.852
ENSG00000130811	EIF3G	2001.13	0.960142	0.0892303	10.7603	5.30132e-27	8.01574e-26	1487.57	1520.26	1349.51	2799.89	2848.45
ENSG00000141084	RANBP10	218.319	1.93149	0.179699	10.7484	6.02677e-27	9.106e-26	111.453	102.778	94.7709	375.476	407.12
ENSG00000162522	NHSL3	240.649	2.11968	0.197254	10.746	6.19122e-27	9.34766e-26	109.61	118.48	81.7886	390.042	503.323
ENSG00000105281	SLC1A5	2650.27	0.940591	0.0875517	10.7433	6.37438e-27	9.6172e-26	1962.86	1872.13	1979.8	3469.92	3966.63
ENSG00000162385	MAGOH	473.856	1.4693	0.136786	10.7416	6.4911e-27	9.78619e-26	295.672	246.239	290.804	805.979	730.585
ENSG00000167513	CDT1	643.332	1.24484	0.115966	10.7345	7.00805e-27	1.05579e-25	440.284	394.696	412.838	977.532	991.309
ENSG00000158528	PPP1R9A	236.169	-2.4317	0.226539	-10.7341	7.03873e-27	1.05964e-25	339.884	383.99	325.856	80.9216	50.1929
ENSG00000151835	SACS	2559.51	-1.14265	0.106484	-10.7308	7.29908e-27	1.09804e-25	3346.34	2837.82	3644.78	1511.61	1456.99
ENSG00000134954	ETS1	3140.2	0.940345	0.0877293	10.7187	8.31457e-27	1.2499e-25	2378.27	2127.65	2384.2	4191.74	4619.14
ENSG00000143771	CNIH4	1593.25	-1.02681	0.0958584	-10.7117	8.96946e-27	1.34737e-25	1959.17	2109.09	1935.01	945.164	1017.8
ENSG00000120159	CAAP1	685.935	-1.29874	0.121249	-10.7113	9.00662e-27	1.35197e-25	868.593	919.292	910.06	370.621	361.11
ENSG00000130338	TULP4	374.063	-1.74644	0.16308	-10.7091	9.22598e-27	1.3839e-25	533.314	482.486	544.608	153.751	156.156
ENSG00000158470	B4GALT5	2018.39	-1.30599	0.122006	-10.7043	9.71402e-27	1.45605e-25	2594.73	3112.6	2242.05	1043.89	1098.67
ENSG00000256229	ZNF486	284.404	-1.983	0.18526	-10.7039	9.76337e-27	1.46239e-25	392.387	414.681	409.592	103.58	101.78
ENSG00000013619	MAMLD1	347.152	1.64281	0.153492	10.7029	9.8594e-27	1.47571e-25	183.298	185.571	193.436	650.609	522.842
ENSG00000101596	SMCHD1	1799.36	-1.09117	0.101971	-10.7009	1.00847e-26	1.50835e-25	2306.42	2136.21	2407.57	1163.65	982.944
ENSG00000164187	LMBRD2	562.684	-1.43703	0.134331	-10.6977	1.04376e-26	1.56e-25	723.981	757.274	775.044	297.791	259.33
ENSG00000155545	MIER3	733.035	-1.27798	0.119522	-10.6925	1.10392e-26	1.64873e-25	980.967	912.155	981.463	402.989	387.6
ENSG00000167779	IGFBP6	417.971	-1.84607	0.172715	-10.6885	1.15188e-26	1.71911e-25	656.741	604.535	503.065	145.659	179.858
ENSG00000149308	NPAT	954.581	-1.13651	0.106345	-10.687	1.17064e-26	1.74586e-25	1233.35	1202.65	1226.83	545.411	564.67
ENSG00000114993	RTKN	240.72	2.03527	0.190491	10.6843	1.20498e-26	1.79578e-25	111.453	118.48	93.4727	375.476	504.717
ENSG00000104812	GYS1	488.76	1.45538	0.136232	10.6831	1.22079e-26	1.81804e-25	303.041	291.918	270.681	713.728	864.433
ENSG00000151276	MAGI1	778.271	-1.23649	0.115749	-10.6825	1.22957e-26	1.8298e-25	973.598	1042.05	1017.16	430.503	428.034
ENSG00000183873	SCN5A	807.337	-1.259	0.117865	-10.6817	1.23965e-26	1.84347e-25	991.099	1119.14	1046.37	445.069	435.005
ENSG00000164941	INTS8	563.921	-1.40464	0.131543	-10.6782	1.28783e-26	1.91375e-25	773.72	745.854	733.501	275.133	291.397
ENSG00000139722	VPS37B	683.152	1.37686	0.128958	10.6769	1.30597e-26	1.93932e-25	420.941	453.223	377.785	975.914	1187.9
ENSG00000147164	SNX12	1347.59	-1.02725	0.0962543	-10.6722	1.37275e-26	2.03704e-25	1657.97	1742.94	1676.67	814.071	846.307
ENSG00000114796	KLHL24	468.416	-2.20673	0.206794	-10.6712	1.38878e-26	2.05934e-25	617.134	901.449	528.38	137.567	157.55
ENSG00000197903	H2BC12	3716.92	-1.08937	0.102102	-10.6695	1.41358e-26	2.09463e-25	4881.81	4825.57	4440.6	2497.24	1939.4
ENSG00000102384	CENPI	1017.22	-1.58814	0.148856	-10.669	1.4217e-26	2.10345e-25	1424.01	1161.96	1574.75	540.556	384.812
ENSG00000165934	CPSF2	2704.31	-0.890077	0.083427	-10.6689	1.42258e-26	2.10345e-25	3354.63	3173.99	3415	1823.97	1753.96
ENSG00000182095	TNRC18	969.669	-1.23279	0.115549	-10.669	1.42146e-26	2.10345e-25	1319.01	1314.7	1144.39	519.516	550.727
ENSG00000281398	SNHG4	269.191	2.03158	0.190451	10.6672	1.44967e-26	2.14199e-25	146.454	90.6445	125.279	517.898	465.678
ENSG00000184838	PRR16	109.725	2.76805	0.259573	10.6638	1.50254e-26	2.21853e-25	40.5282	32.1181	27.2629	229.817	218.897
ENSG00000170006	TMEM154	691.276	-1.54812	0.145201	-10.6619	1.53486e-26	2.26463e-25	882.41	970.681	963.937	257.331	382.023
ENSG00000116337	AMPD2	476.209	1.4441	0.135496	10.6579	1.60219e-26	2.36229e-25	268.039	299.769	278.471	702.399	832.365
ENSG00000154760	SLFN13	219.613	-2.50632	0.235177	-10.6572	1.61405e-26	2.37808e-25	298.435	306.193	377.785	59.8819	55.7698
ENSG00000204536	CCHCR1	695.9	1.19371	0.112016	10.6566	1.62375e-26	2.39069e-25	436.599	463.929	476.451	1056.84	1045.68
ENSG00000204592	HLA-E	3337.17	1.0155	0.0953088	10.6548	1.65556e-26	2.43578e-25	2379.19	2591.58	2138.19	4538.08	5038.81
ENSG00000141753	IGFBP4	18115.2	1.00023	0.0939004	10.652	1.70595e-26	2.50815e-25	13122.9	13394	12300.7	22845.8	28912.5
ENSG00000196526	AFAP1	648.29	-1.35034	0.126846	-10.6455	1.8301e-26	2.68877e-25	880.568	883.606	806.202	325.305	345.773
ENSG00000162614	NEXN	288.59	1.77109	0.166477	10.6386	1.96969e-26	2.8918e-25	141.849	129.186	168.77	508.187	494.957
ENSG00000163697	APBB2	1311.16	-1.02606	0.0964649	-10.6366	2.01353e-26	2.95408e-25	1617.44	1668.72	1653.3	788.176	828.182
ENSG00000115363	EVA1A	153.464	2.40199	0.225867	10.6345	2.05866e-26	3.01816e-25	65.3978	59.9538	45.4381	270.278	326.254
ENSG00000091986	CCDC80	740.05	1.68275	0.158276	10.6318	2.11995e-26	3.10582e-25	428.31	354.013	397.908	980.769	1539.25
ENSG00000196233	LCOR	1565.27	-1.09013	0.102635	-10.6214	2.36983e-26	3.46945e-25	2070.62	1833.59	2054.45	992.098	875.587
ENSG00000188641	DPYD	2037.8	-0.906277	0.0853376	-10.6199	2.40825e-26	3.52322e-25	2521.96	2465.25	2528.95	1319.02	1353.81
ENSG00000113712	CSNK1A1	2694.48	-0.868392	0.0817756	-10.6192	2.42611e-26	3.54684e-25	3352.79	3236.08	3281.28	1747.91	1854.35
ENSG00000062725	APPBP2	1215.2	-1.08144	0.101846	-10.6183	2.44869e-26	3.57733e-25	1518.89	1620.18	1481.93	710.491	744.527
ENSG00000105497	ZNF175	309.494	1.70806	0.160873	10.6175	2.47124e-26	3.60773e-25	151.06	181.289	154.49	490.385	570.247
ENSG00000109814	UGDH	1151.96	-1.12658	0.10617	-10.6111	2.6451e-26	3.85884e-25	1433.23	1579.5	1399.49	679.741	667.844
ENSG00000064995	TAF11	600.409	1.25377	0.118168	10.6101	2.67548e-26	3.89767e-25	377.649	377.567	403.101	950.019	893.712
ENSG00000180628	PCGF5	2028.35	-0.960123	0.0904915	-10.6101	2.67467e-26	3.89767e-25	2550.51	2375.31	2626.97	1317.4	1271.55
ENSG00000181722	ZBTB20	162.149	-4.99758	0.471128	-10.6077	2.7443e-26	3.99512e-25	258.828	283.353	251.208	14.5659	2.78849
ENSG00000005194	CIAPIN1	1231.27	1.00288	0.0945776	10.6038	2.86077e-26	4.16176e-25	852.935	874.327	906.815	1804.55	1717.71
ENSG00000204899	MZT1	1169.11	-1.16859	0.110257	-10.5988	3.01976e-26	4.38998e-25	1506.91	1425.33	1574.11	729.912	609.286
ENSG00000185324	CDK10	349.251	1.54799	0.14606	10.5984	3.03278e-26	4.40581e-25	184.219	206.984	199.928	598.819	556.304
ENSG00000162512	SDC3	639.735	1.39681	0.131797	10.5982	3.03846e-26	4.4079e-25	368.438	404.688	388.171	888.519	1148.86
ENSG00000170027	YWHAG	4684.36	-0.786635	0.0742233	-10.5982	3.03699e-26	4.4079e-25	5773.43	5515.04	5605.76	3228.77	3298.79
ENSG00000168297	PXK	734.847	-1.25181	0.118173	-10.593	3.21289e-26	4.65768e-25	922.938	985.67	961.989	396.516	407.12
ENSG00000108179	PPIF	1797.22	0.901792	0.0851382	10.5921	3.24279e-26	4.69775e-25	1365.06	1301.14	1335.88	2513.42	2470.6
ENSG00000110911	SLC11A2	747.765	-1.26116	0.119127	-10.5867	3.435e-26	4.97272e-25	956.097	997.803	972.375	380.331	432.216
ENSG00000112039	FANCE	664.067	1.38491	0.130824	10.5861	3.45645e-26	5.00029e-25	426.467	340.452	444.644	1061.69	1047.08
ENSG00000112290	WASF1	219.385	1.88362	0.177943	10.5855	3.47933e-26	5.02987e-25	99.4783	108.488	108.402	411.081	369.475
ENSG00000189241	TSPYL1	1257.29	-1.03796	0.098076	-10.5833	3.56297e-26	5.14719e-25	1622.05	1533.82	1590.33	762.281	777.989
ENSG00000139644	TMBIM6	13428	-0.758708	0.0716899	-10.5832	3.5663e-26	5.14843e-25	16134.8	16046.2	15984.5	9038.94	9935.4
ENSG00000121621	KIF18A	1333.03	-1.28137	0.121186	-10.5736	3.94965e-26	5.69788e-25	1696.66	1625.18	1905.8	815.689	621.834
ENSG00000164684	ZNF704	232.387	-2.47745	0.234588	-10.5609	4.52457e-26	6.52273e-25	371.202	356.868	308.33	80.9216	44.6159
ENSG00000243701	DUBR	196.907	2.06651	0.195686	10.5603	4.54998e-26	6.55481e-25	95.794	77.7973	86.3324	399.752	324.859
ENSG00000103653	CSK	752.693	1.15828	0.109701	10.5586	4.63746e-26	6.6762e-25	523.182	510.321	480.346	1102.15	1147.46
ENSG00000155189	AGPAT5	813.535	-1.24233	0.117685	-10.5564	4.74545e-26	6.82694e-25	1072.16	990.666	1109.99	461.253	433.611
ENSG00000250571	GLI4	98.971	2.91222	0.275934	10.554	4.86567e-26	6.99503e-25	21.1852	26.4082	33.754	207.159	206.348
ENSG00000165637	VDAC2	1943.18	0.922937	0.0874666	10.5519	4.97894e-26	7.15292e-25	1402.83	1461.02	1426.11	2845.2	2580.75
ENSG00000183598	H3C13	633.302	-8.87278	0.841026	-10.5499	5.08244e-26	7.29655e-25	1137.55	1060.61	963.937	1.61843	2.78849
ENSG00000126261	UBA2	1924.83	-0.934249	0.0886196	-10.5422	5.51683e-26	7.9147e-25	2351.56	2331.78	2452.36	1205.73	1282.71
ENSG00000259974	LINC00261	437.038	-1.94485	0.184666	-10.5317	6.16917e-26	8.84447e-25	571.079	721.587	567.976	199.067	125.482
ENSG00000099290	WASHC2A	767.782	1.15723	0.109883	10.5315	6.18543e-26	8.86165e-25	491.865	521.741	529.678	1102.15	1193.47
ENSG00000128989	ARPP19	3504.95	-0.8208	0.077945	-10.5305	6.25011e-26	8.94814e-25	4159.67	4270.28	4291.3	2468.11	2335.36
ENSG00000021776	AQR	1389.46	-1.044	0.0991717	-10.5272	6.4709e-26	9.25785e-25	1732.58	1665.86	1850.63	865.861	832.365
ENSG00000174243	DDX23	1847.18	-0.968976	0.0920701	-10.5243	6.67366e-26	9.54136e-25	2165.5	2339.63	2382.9	1197.64	1150.25
ENSG00000072163	LIMS2	124.163	2.53566	0.240978	10.5224	6.81452e-26	9.73604e-25	48.8181	39.9692	39.5961	223.343	269.09
ENSG00000196586	MYO6	944.655	1.04937	0.0997526	10.5197	7.01119e-26	1.00101e-24	655.82	658.779	669.887	1372.43	1366.36
ENSG00000243477	NAA80	102.547	3.04864	0.290036	10.5113	7.66696e-26	1.09389e-24	27.6329	20.6984	30.5084	173.172	260.724
ENSG00000072803	FBXW11	1800.13	-0.940079	0.0894496	-10.5096	7.80289e-26	1.11198e-24	2165.5	2308.94	2205.05	1155.56	1165.59
ENSG00000197343	ZNF655	1081.22	-1.09507	0.104197	-10.5096	7.80451e-26	1.11198e-24	1342.04	1338.97	1439.09	637.662	648.325
ENSG00000107779	BMPR1A	846.732	-1.24671	0.118633	-10.5089	7.85683e-26	1.11867e-24	1085.97	1155.54	1061.95	504.95	425.245
ENSG00000102910	LONP2	1123.69	-1.05185	0.100096	-10.5084	7.90582e-26	1.12487e-24	1419.41	1413.2	1418.97	678.123	688.758
ENSG00000154556	SORBS2	292.122	-1.91234	0.182001	-10.5073	7.992e-26	1.13635e-24	398.834	426.814	415.434	105.198	114.328
ENSG00000173930	SLCO4C1	166.978	-3.64839	0.347228	-10.5072	8.00316e-26	1.13716e-24	208.168	333.315	250.559	27.5133	15.3367
ENSG00000176619	LMNB2	4695.19	-0.869643	0.0827873	-10.5045	8.23156e-26	1.16858e-24	6036.86	5355.88	5809.59	3036.18	3237.44
ENSG00000204172	AGAP9	75.4761	3.43033	0.326558	10.5045	8.23553e-26	1.16858e-24	13.8164	16.4159	15.5788	189.356	142.213
ENSG00000165832	TRUB1	792.527	-1.23263	0.117363	-10.5027	8.3922e-26	1.18999e-24	968.993	1062.04	1054.81	451.542	425.245
ENSG00000156735	BAG4	622.973	-1.38016	0.131462	-10.4986	8.7703e-26	1.24276e-24	876.883	760.129	843.201	313.976	320.677
ENSG00000253719	ATXN7L3B	1159.18	-1.06979	0.101915	-10.4969	8.92386e-26	1.26365e-24	1417.57	1512.41	1467.65	723.439	674.815
ENSG00000156482	RPL30	3652.71	0.837837	0.0798527	10.4923	9.37308e-26	1.32636e-24	2843.42	2814.98	2675.01	5175.74	4754.38
ENSG00000058668	ATP2B4	849.12	-1.21582	0.115885	-10.4917	9.43605e-26	1.33436e-24	1144	1129.84	1024.95	483.911	462.89
ENSG00000132361	CLUH	1515.64	1.00683	0.0959881	10.4891	9.69411e-26	1.36992e-24	1107.16	1020.64	1112.58	2045.7	2292.14
ENSG00000105063	PPP6R1	1565.59	0.979004	0.0933533	10.4871	9.90307e-26	1.3985e-24	1167.95	1127.7	1089.22	2100.72	2342.33
ENSG00000135341	MAP3K7	820.078	-1.1748	0.112031	-10.4864	9.97916e-26	1.40828e-24	1074.92	1040.63	1050.27	466.108	468.467
ENSG00000104320	NBN	2213.42	-1.00934	0.0962533	-10.4863	9.98611e-26	1.40831e-24	2850.79	2532.34	2929.46	1435.55	1318.96
ENSG00000100580	TMED8	876.777	-1.33346	0.12717	-10.4856	1.0058e-25	1.41747e-24	1247.16	1014.22	1204.76	485.529	432.216
ENSG00000167693	NXN	1088.33	-1.11881	0.106816	-10.4742	1.13498e-25	1.59845e-24	1439.67	1336.83	1385.86	679.741	599.526
ENSG00000177731	FLII	5999.12	1.02487	0.0978705	10.4717	1.16538e-25	1.64015e-24	4509.68	3675.74	4545.11	8194.12	9070.97
ENSG00000163283	ALPP	136.476	2.56563	0.245134	10.4663	1.23419e-25	1.73489e-24	56.1868	44.9654	37.6487	310.739	232.839
ENSG00000183137	CEP57L1	417.285	-1.69649	0.162092	-10.4662	1.23437e-25	1.73489e-24	583.054	539.585	606.274	205.541	151.973
ENSG00000164109	MAD2L1	2605.73	-0.934	0.0892907	-10.4602	1.31561e-25	1.84782e-24	3177.78	3145.44	3332.56	1802.93	1569.92
ENSG00000161888	SPC24	821.199	-1.32989	0.127143	-10.4598	1.32123e-25	1.85446e-24	1112.68	994.235	1136.6	479.056	383.418
ENSG00000169851	PCDH7	156.266	-3.20435	0.30652	-10.454	1.40535e-25	1.9712e-24	270.802	227.682	229.787	30.7502	22.3079
ENSG00000083844	ZNF264	426.965	-1.55158	0.148447	-10.4521	1.43391e-25	2.00989e-24	562.79	580.268	595.888	200.685	195.194
ENSG00000199568	RNU5A-1	152.202	-3.94706	0.377881	-10.4453	1.5404e-25	2.15771e-24	270.802	269.792	188.893	16.1843	15.3367
ENSG00000155959	VBP1	1933.02	-0.912056	0.0873189	-10.4451	1.5425e-25	2.15919e-24	2364.45	2323.21	2448.46	1276.94	1252.03
ENSG00000130158	DOCK6	140.738	2.32494	0.222706	10.4395	1.63654e-25	2.28928e-24	49.7392	55.6714	56.4731	247.62	294.186
ENSG00000221983	UBA52	7734.63	0.770031	0.0738166	10.4317	1.77707e-25	2.48418e-24	6358.32	5906.88	5835.55	10137.9	10434.5
ENSG00000288920	RPSA2	363.183	1.54297	0.147922	10.431	1.78948e-25	2.49985e-24	227.511	189.854	200.577	626.333	571.641
ENSG00000174099	MSRB3	720.404	-1.308	0.125409	-10.4298	1.81196e-25	2.52955e-24	912.806	909.3	1016.52	357.673	405.726
ENSG00000204516	MICB	1154.37	1.0072	0.0965727	10.4294	1.81949e-25	2.53835e-24	816.091	820.797	830.219	1582.83	1721.89
ENSG00000130939	UBE4B	852.789	1.09037	0.104581	10.4261	1.88458e-25	2.62739e-24	601.476	593.829	567.327	1278.56	1222.75
ENSG00000111450	STX2	808.263	-1.19502	0.114715	-10.4173	2.06821e-25	2.88146e-24	1013.21	1045.62	1071.69	435.358	475.438
ENSG00000106804	C5	155.137	-3.11883	0.299396	-10.4171	2.07231e-25	2.88525e-24	224.747	234.819	260.945	25.8949	29.2792
ENSG00000102312	PORCN	225.068	2.22649	0.213822	10.4129	2.1663e-25	3.01408e-24	89.3463	108.488	75.9465	339.871	511.688
ENSG00000115649	CNPPD1	562.506	1.28343	0.123255	10.4127	2.16868e-25	3.01537e-24	353.701	365.433	353.768	812.452	927.174
ENSG00000115525	ST3GAL5	205.034	-2.45721	0.236033	-10.4105	2.22142e-25	3.08662e-24	289.224	339.738	284.962	58.2635	52.9814
ENSG00000174891	RSRC1	735.039	-1.23305	0.118502	-10.4052	2.3464e-25	3.25811e-24	920.175	987.097	956.147	394.897	416.88
ENSG00000138835	RGS3	852.913	-1.19733	0.115074	-10.4048	2.35729e-25	3.27104e-24	1082.29	1171.24	1050.92	469.345	490.775
ENSG00000186480	INSIG1	4167.87	-2.80786	0.269867	-10.4046	2.36198e-25	3.27536e-24	5805.67	6761.94	6461.3	689.452	1120.97
ENSG00000115966	ATF2	994.724	-1.15101	0.110668	-10.4005	2.46519e-25	3.4162e-24	1184.53	1349.68	1290.44	574.543	574.429
ENSG00000161642	ZNF385A	61.6355	4.03186	0.388091	10.389	2.78362e-25	3.85489e-24	7.36877	9.27857	9.08762	116.527	165.915
ENSG00000124784	RIOK1	724.339	1.20505	0.116002	10.3882	2.80718e-25	3.88492e-24	432.915	482.486	510.205	1118.34	1077.75
ENSG00000118412	CASP8AP2	619.602	-1.37302	0.132222	-10.3842	2.92508e-25	4.04539e-24	791.221	779.4	893.183	310.739	323.465
ENSG00000143756	FBXO28	1768.42	-0.96131	0.0925956	-10.3818	3.00008e-25	4.14635e-24	2235.5	2074.83	2277.1	1108.63	1146.07
ENSG00000257219	LNCOG	52.3991	5.18489	0.499505	10.3801	3.05587e-25	4.22063e-24	2.76329	3.56868	3.89469	116.527	135.242
ENSG00000004766	VPS50	619.798	-1.3458	0.129663	-10.3792	3.082e-25	4.25389e-24	794.906	790.106	870.464	307.502	336.013
ENSG00000115207	GTF3C2	608.613	1.2091	0.116499	10.3787	3.09995e-25	4.27583e-24	401.598	408.971	386.873	943.545	902.077
ENSG00000276293	PIP4K2B	1664.41	-0.939597	0.0905353	-10.3782	3.11479e-25	4.29345e-24	2087.2	2089.82	1999.28	1056.84	1088.91
ENSG00000111711	GOLT1B	1547.79	-0.994843	0.0958709	-10.3769	3.15838e-25	4.35063e-24	1846.8	2045.57	1906.45	961.348	978.761
ENSG00000088179	PTPN4	368.997	-1.65469	0.159493	-10.3747	3.23297e-25	4.45042e-24	525.025	493.192	504.363	163.462	158.944
ENSG00000040487	SLC66A1	276.856	1.7162	0.165509	10.3692	3.42297e-25	4.70885e-24	145.533	143.461	145.402	425.647	524.237
ENSG00000197530	MIB2	239.17	1.81723	0.175442	10.358	3.84729e-25	5.28906e-24	122.506	124.904	110.35	383.568	454.524
ENSG00000132846	ZBED3	81.3894	3.18972	0.307953	10.3578	3.8568e-25	5.29709e-24	23.9485	19.2709	14.9297	182.883	165.915
ENSG00000203879	GDI1	1644.71	0.925574	0.0893603	10.3578	3.85823e-25	5.29709e-24	1200.19	1229.05	1200.21	2194.59	2399.5
ENSG00000196418	ZNF124	282.35	-1.97219	0.190444	-10.3558	3.94028e-25	5.40615e-24	437.521	371.857	397.908	97.1059	107.357
ENSG00000154822	PLCL2	344.292	-1.7178	0.165891	-10.355	3.97359e-25	5.44826e-24	458.706	477.49	495.275	140.803	149.184
ENSG00000197937	ZNF347	700.099	-1.34702	0.130137	-10.3508	4.15015e-25	5.68658e-24	916.49	848.632	1007.43	383.568	344.379
ENSG00000157456	CCNB2	1472.26	-0.994842	0.096124	-10.3496	4.20372e-25	5.75619e-24	1800.74	1869.99	1843.49	974.295	872.798
ENSG00000172731	LRRC20	550.959	1.31225	0.126794	10.3495	4.20823e-25	5.75856e-24	357.385	323.323	356.365	916.032	801.692
ENSG00000183439	TRIM61	143.63	-4.01365	0.387967	-10.3453	4.39355e-25	6.00819e-24	261.591	191.995	236.278	12.9474	15.3367
ENSG00000170632	ARMC10	558.408	-1.38643	0.134076	-10.3406	4.61805e-25	6.31104e-24	780.168	742.999	702.343	275.133	291.397
ENSG00000196323	ZBTB44	1226.79	-1.02664	0.0993077	-10.338	4.74385e-25	6.47868e-24	1534.55	1491.71	1594.88	765.518	747.316
ENSG00000243279	PRAF2	61.2029	4.54387	0.439579	10.3369	4.79967e-25	6.5506e-24	2.76329	12.1335	3.24558	145.659	142.213
ENSG00000109265	CRACD	151.061	-3.56316	0.344716	-10.3365	4.81719e-25	6.57019e-24	243.169	276.216	196.033	16.1843	23.7022
ENSG00000075142	SRI	1183.09	-1.09	0.105495	-10.3322	5.04012e-25	6.86973e-24	1422.17	1602.34	1480.63	679.741	730.585
ENSG00000197785	ATAD3A	687.249	1.19313	0.115479	10.332	5.05161e-25	6.88087e-24	466.074	422.532	473.205	1005.05	1069.39
ENSG00000168300	PCMTD1	261.762	-1.99765	0.19335	-10.3318	5.06175e-25	6.89016e-24	381.334	384.704	355.715	92.2506	94.8087
ENSG00000108774	RAB5C	700.887	1.2951	0.125406	10.3273	5.30576e-25	7.21757e-24	421.862	493.192	414.785	1003.43	1171.17
ENSG00000104973	MED25	361.891	1.5584	0.15096	10.3233	5.53182e-25	7.52016e-24	181.456	229.109	199.279	577.78	621.834
ENSG00000116455	WDR77	600.418	1.29172	0.125182	10.3187	5.79953e-25	7.87893e-24	407.124	341.166	392.715	964.585	896.5
ENSG00000067369	TP53BP1	937.043	-1.09914	0.106521	-10.3185	5.8103e-25	7.8884e-24	1180.84	1197.65	1195.02	547.03	564.67
ENSG00000139318	DUSP6	4645.47	-1.19467	0.115799	-10.3168	5.91892e-25	8.03061e-24	5882.12	7010.32	5094.26	2816.07	2424.59
ENSG00000122140	MRPS2	617.033	1.21773	0.11808	10.3128	6.17033e-25	8.36624e-24	422.783	408.971	379.084	919.269	955.059
ENSG00000143545	RAB13	134.205	2.37404	0.230398	10.3041	6.75329e-25	9.15068e-24	52.5025	56.3852	42.1925	250.857	269.09
ENSG00000130164	LDLR	6691.21	-0.89029	0.086439	-10.2996	7.07383e-25	9.57875e-24	7870.76	8754.69	7982.82	4105.96	4741.83
ENSG00000171316	CHD7	289.988	-1.85988	0.180607	-10.2979	7.20084e-25	9.74439e-24	408.045	401.834	414.785	116.527	108.751
ENSG00000076928	ARHGEF1	1228.99	1.09333	0.106182	10.2968	7.28538e-25	9.85235e-24	817.933	882.178	837.359	1634.62	1972.86
ENSG00000131269	ABCB7	432.793	-1.566	0.152218	-10.2879	7.99126e-25	1.07999e-23	598.712	544.581	622.502	207.159	191.012
ENSG00000167702	KIFC2	147.84	2.40706	0.234005	10.2863	8.12137e-25	1.09686e-23	55.2657	54.244	53.8766	231.436	344.379
ENSG00000138131	LOXL4	391.922	-1.65011	0.160438	-10.285	8.2302e-25	1.11084e-23	559.105	509.608	546.555	190.975	153.367
ENSG00000071127	WDR1	9983.99	-0.717946	0.0698515	-10.2782	8.83863e-25	1.19218e-23	12155.7	11529	11839.2	7079.02	7317
ENSG00000164171	ITGA2	4986.7	-0.954255	0.0928589	-10.2764	9.00323e-25	1.21359e-23	6068.18	6676.29	5808.94	2929.36	3450.76
ENSG00000130313	PGLS	734.451	1.3062	0.127123	10.2751	9.12334e-25	1.22899e-23	432.915	525.31	428.416	1060.07	1225.54
ENSG00000165323	FAT3	89.8057	3.49867	0.340547	10.2737	9.25977e-25	1.24655e-23	17.5008	10.706	24.0173	247.62	149.184
ENSG00000161970	RPL26	2531.23	-0.839515	0.0817783	-10.2657	1.00541e-24	1.35261e-23	3127.12	3086.91	3006.7	1741.43	1694.01
ENSG00000167468	GPX4	2540.46	-0.974801	0.0950252	-10.2583	1.08558e-24	1.45952e-23	3150.15	3445.92	2889.21	1603.87	1613.14
ENSG00000092929	UNC13D	2947.21	0.917606	0.0894506	10.2582	1.08662e-24	1.45998e-23	2236.42	2103.38	2184.92	3779.04	4432.31
ENSG00000120802	TMPO	9735.88	-0.881502	0.0859477	-10.2563	1.10926e-24	1.48942e-23	11779	11322	12640.2	6972.2	5965.98
ENSG00000109133	TMEM33	2011.13	-0.944636	0.0921179	-10.2546	1.12787e-24	1.51343e-23	2547.75	2370.32	2549.08	1364.34	1224.15
ENSG00000140396	NCOA2	396.485	-1.60641	0.156675	-10.2531	1.14587e-24	1.53659e-23	510.287	538.157	577.713	176.409	179.858
ENSG00000213722	DDAH2	1052.27	1.31384	0.128183	10.2497	1.18762e-24	1.59155e-23	611.608	776.545	591.994	1503.52	1777.66
ENSG00000077721	UBE2A	2274.89	0.836596	0.0816442	10.2468	1.22272e-24	1.63752e-23	1749.16	1690.84	1753.26	3023.23	3157.97
ENSG00000105676	ARMC6	1364.77	0.950429	0.092767	10.2453	1.24199e-24	1.66226e-23	1027.02	944.987	1010.67	1922.7	1918.48
ENSG00000172340	SUCLG2	1336.37	-1.07069	0.104519	-10.244	1.25983e-24	1.68505e-23	1640.47	1724.39	1704.58	880.426	731.979
ENSG00000130193	THEM6	582.257	1.22991	0.120141	10.2372	1.35096e-24	1.80578e-23	388.702	376.853	369.996	932.216	843.519
ENSG00000117525	F3	5338.21	0.974422	0.0951933	10.2363	1.3642e-24	1.8223e-23	4024.27	3346.71	4184.2	7679.46	7456.43
ENSG00000163104	SMARCAD1	1420.39	-1.04307	0.101932	-10.233	1.41148e-24	1.88425e-23	1719.69	1869.28	1774.68	933.835	804.48
ENSG00000102030	NAA10	428.107	1.38477	0.135332	10.2324	1.41933e-24	1.8935e-23	271.723	248.38	260.945	715.347	644.142
ENSG00000140545	MFGE8	893.749	1.28872	0.125994	10.2284	1.47963e-24	1.97268e-23	544.368	628.088	528.38	1220.3	1547.61
ENSG00000128513	POT1	704.15	-1.22655	0.119964	-10.2242	1.54424e-24	2.0575e-23	878.725	930.712	930.832	380.331	400.149
ENSG00000164209	SLC25A46	1814.65	-0.904071	0.0884707	-10.2189	1.63223e-24	2.17334e-23	2171.94	2247.56	2270.61	1170.13	1212.99
ENSG00000063322	MED29	682.805	1.20819	0.118259	10.2165	1.6723e-24	2.22526e-23	446.731	430.383	467.363	959.73	1109.82
ENSG00000075275	CELSR1	239.481	-2.19046	0.214454	-10.2141	1.71388e-24	2.27914e-23	363.833	331.174	348.575	93.869	59.9526
ENSG00000175768	TOMM5	145.121	2.25573	0.220978	10.2079	1.82722e-24	2.4283e-23	66.3189	52.8165	55.1748	255.712	295.58
ENSG00000047365	ARAP2	335.662	-1.70401	0.166967	-10.2057	1.87044e-24	2.48414e-23	462.39	453.936	476.451	148.896	136.636
ENSG00000135047	CTSL	1085.18	1.26738	0.124229	10.202	1.94303e-24	2.5789e-23	688.98	723.729	671.835	1414.51	1926.85
ENSG00000124766	SOX4	1510	-4.26903	0.418743	-10.1949	2.0902e-24	2.77246e-23	2352.48	3226.8	1718.86	97.1059	154.761
ENSG00000186501	TMEM222	430.789	1.43774	0.141149	10.1859	2.29141e-24	3.0374e-23	248.696	280.498	238.875	644.136	741.739
ENSG00000170515	PA2G4	2325.59	0.877933	0.0862432	10.1797	2.4422e-24	3.23522e-23	1797.06	1640.17	1788.31	3301.6	3100.8
ENSG00000158615	PPP1R15B	1670.88	-0.948388	0.0931823	-10.1778	2.49197e-24	3.29903e-23	2121.28	1975.62	2111.57	1108.63	1037.32
ENSG00000068028	RASSF1	623.7	1.36345	0.134002	10.1749	2.56708e-24	3.39631e-23	412.651	323.323	413.487	938.69	1030.35
ENSG00000164118	CEP44	550.732	-1.43858	0.141395	-10.1742	2.58543e-24	3.41841e-23	758.983	663.775	786.728	284.844	259.33
ENSG00000291237	SOD2	1809.31	-1.06287	0.104486	-10.1723	2.63551e-24	3.4824e-23	2162.73	2561.6	2133.64	1084.35	1104.24
ENSG00000038219	BOD1L1	1231.77	-1.02811	0.101095	-10.1698	2.70375e-24	3.5703e-23	1494.02	1512.41	1634.47	762.281	755.681
ENSG00000131747	TOP2A	13380.8	-1.01696	0.10003	-10.1665	2.79655e-24	3.69049e-23	17028.3	14598	18696.5	8852.82	7728.31
ENSG00000175866	BAIAP2	521.539	1.28387	0.126299	10.1653	2.83176e-24	3.73458e-23	351.859	335.456	307.681	822.163	790.538
ENSG00000067064	IDI1	2687.81	-1.02902	0.101263	-10.1619	2.93405e-24	3.86702e-23	2998.17	3587.24	3544.82	1552.08	1756.75
ENSG00000163932	PRKCD	292.557	1.69487	0.166831	10.1592	3.01534e-24	3.97163e-23	146.454	148.457	168.121	443.45	556.304
ENSG00000158161	EYA3	358.166	1.45485	0.143248	10.1562	3.10921e-24	4.09267e-23	210.931	209.125	212.91	608.53	549.333
ENSG00000089289	IGBP1	742.444	-1.2501	0.12315	-10.151	3.27839e-24	4.31263e-23	941.36	1047.05	911.358	399.752	412.697
ENSG00000137267	TUBB2A	537.49	1.34366	0.132383	10.1498	3.32086e-24	4.36297e-23	373.044	312.616	314.821	794.65	892.318
ENSG00000187954	ZFTRAF1	141.822	2.25969	0.222634	10.1498	3.32055e-24	4.36297e-23	49.7392	59.2401	59.7186	247.62	292.792
ENSG00000010292	NCAPD2	4417.35	-0.88327	0.0870454	-10.1472	3.40866e-24	4.47548e-23	5357.09	5016.14	5848.53	3015.14	2849.84
ENSG00000054267	ARID4B	933.981	-1.20395	0.11865	-10.1471	3.41277e-24	4.47805e-23	1102.55	1248.32	1271.62	485.529	561.881
ENSG00000119471	HSDL2	1635.65	-0.985913	0.0972333	-10.1397	3.68334e-24	4.83002e-23	1984.96	2032.01	2099.24	1107.01	955.059
ENSG00000034053	APBA2	234.191	-2.19449	0.216502	-10.1361	3.81997e-24	5.00602e-23	326.989	374.712	321.312	61.5004	86.4433
ENSG00000188554	NBR1	2999.12	-0.826931	0.0815935	-10.1348	3.8728e-24	5.07205e-23	3670.57	3754.25	3474.72	2061.88	2034.21
ENSG00000155760	FZD7	678.562	-1.31103	0.129383	-10.133	3.94397e-24	5.162e-23	966.229	815.087	893.832	349.581	368.081
ENSG00000111596	CNOT2	1165.22	-1.03933	0.102633	-10.1267	4.20547e-24	5.50078e-23	1387.17	1516.69	1494.26	726.676	701.306
ENSG00000180694	TMEM64	850.353	-1.23333	0.121818	-10.1243	4.31009e-24	5.63408e-23	1133.87	1003.51	1176.2	441.832	496.352
ENSG00000198825	INPP5F	864.836	-1.10926	0.109582	-10.1226	4.38713e-24	5.73117e-23	1088.74	1119.14	1095.71	503.332	517.265
ENSG00000143815	LBR	3205.95	-1.12953	0.11161	-10.1203	4.48822e-24	5.85954e-23	4238.88	3814.21	4229.64	2158.99	1588.05
ENSG00000177409	SAMD9L	429.56	-1.59546	0.157704	-10.1168	4.65283e-24	6.07063e-23	603.318	527.451	629.642	179.646	207.743
ENSG00000168476	REEP4	360.95	1.46643	0.144972	10.1153	4.72675e-24	6.1632e-23	230.274	209.125	196.682	585.872	582.795
ENSG00000166165	CKB	772.769	1.3616	0.134642	10.1127	4.8522e-24	6.32279e-23	441.205	567.42	415.434	1176.6	1263.19
ENSG00000162144	CYB561A3	413.843	1.47874	0.146287	10.1085	5.06437e-24	6.59513e-23	266.197	208.411	250.559	644.136	699.912
ENSG00000213983	AP1G2	246.123	1.71961	0.170119	10.1083	5.07644e-24	6.60669e-23	120.664	137.037	127.227	398.134	447.553
ENSG00000146072	TNFRSF21	2547.34	-0.992204	0.0981704	-10.107	5.14579e-24	6.69275e-23	3283.71	3403.81	2851.57	1665.37	1532.28
ENSG00000101417	PXMP4	239.919	-2.07427	0.205242	-10.1064	5.17351e-24	6.72459e-23	350.937	339.025	346.628	69.5925	93.4145
ENSG00000198420	TCAF1	455.019	-1.47727	0.146224	-10.1027	5.37199e-24	6.97821e-23	603.318	583.836	647.817	228.199	211.925
ENSG00000108506	INTS2	727.805	-1.29649	0.128351	-10.1011	5.46265e-24	7.09153e-23	906.358	956.407	1000.94	343.107	432.216
ENSG00000048342	CC2D2A	364.36	-1.61343	0.159735	-10.1007	5.48546e-24	7.11669e-23	482.654	503.898	509.556	156.988	168.704
ENSG00000170955	CAVIN3	733.353	-1.33116	0.131842	-10.0966	5.71635e-24	7.41161e-23	1037.15	989.239	874.359	346.344	419.668
ENSG00000125648	SLC25A23	587.02	1.31341	0.130095	10.0958	5.76826e-24	7.47424e-23	380.413	381.849	344.031	822.163	1006.65
ENSG00000204186	ZDBF2	340.685	-1.71213	0.169691	-10.0897	6.13534e-24	7.94492e-23	434.757	491.764	488.135	152.133	136.636
ENSG00000196683	TOMM7	1130.32	-1.02829	0.101916	-10.0896	6.14476e-24	7.95215e-23	1458.09	1441.75	1359.9	697.544	694.335
ENSG00000133195	SLC39A11	199.081	-2.37375	0.235309	-10.0878	6.25428e-24	8.08885e-23	308.567	304.765	269.383	48.5529	64.1353
ENSG00000125166	GOT2	1934.41	0.969059	0.0960891	10.085	6.43565e-24	8.31822e-23	1524.41	1271.16	1402.09	2782.08	2692.29
ENSG00000117408	IPO13	439.256	1.50931	0.149774	10.0772	6.96528e-24	8.99718e-23	288.303	226.968	244.717	645.754	790.538
ENSG00000119912	IDE	1391.38	-0.972044	0.0964936	-10.0737	7.22317e-24	9.32449e-23	1749.16	1655.87	1787.66	869.097	895.106
ENSG00000128283	CDC42EP1	752.89	1.29724	0.128782	10.0731	7.26368e-24	9.37097e-23	481.733	497.474	449.188	1011.52	1324.53
ENSG00000185532	PRKG1	157.874	-2.76978	0.274978	-10.0727	7.29176e-24	9.40134e-23	245.011	234.819	239.524	32.3686	37.6446
ENSG00000106636	YKT6	1607.25	1.02619	0.101966	10.064	7.96724e-24	1.02659e-22	1155.05	1082.02	1172.95	2094.25	2531.95
ENSG00000177542	SLC25A22	538.83	1.22086	0.121412	10.0556	8.68343e-24	1.11817e-22	347.253	354.013	353.119	846.439	793.326
ENSG00000101444	AHCY	3470.18	0.778208	0.0774059	10.0536	8.85679e-24	1.13979e-22	2751.31	2587.29	2756.79	4674.03	4581.49
ENSG00000138356	AOX1	878.504	1.35762	0.135039	10.0535	8.86336e-24	1.13993e-22	581.211	432.524	608.221	1430.69	1339.87
ENSG00000173848	NET1	3099.39	-1.2405	0.12341	-10.0519	9.01313e-24	1.15847e-22	4027.03	4408.04	3655.17	1403.18	2003.53
ENSG00000133812	SBF2	793.945	-1.28899	0.12824	-10.0514	9.05935e-24	1.16369e-22	933.991	1153.4	1030.15	445.069	407.12
ENSG00000128510	CPA4	414.821	1.37996	0.137325	10.0488	9.29475e-24	1.19319e-22	268.039	251.949	238.875	687.833	627.411
ENSG00000213190	MLLT11	85.924	3.08495	0.307138	10.0442	9.74631e-24	1.25038e-22	22.1063	17.8434	24.6664	148.896	216.108
ENSG00000188215	DCUN1D3	346.574	-1.64333	0.163662	-10.041	1.00671e-23	1.29075e-22	482.654	464.642	480.346	160.225	145.002
ENSG00000174501	ANKRD36C	177.364	-2.8616	0.285019	-10.04	1.01645e-23	1.30242e-22	272.644	256.945	281.067	56.6451	19.5194
ENSG00000169499	PLEKHA2	631.664	-1.24468	0.123988	-10.0387	1.03041e-23	1.3195e-22	842.803	820.797	801.658	343.107	349.956
ENSG00000164631	ZNF12	339.442	-1.66742	0.166118	-10.0375	1.0426e-23	1.33429e-22	484.496	459.646	458.276	155.369	139.425
ENSG00000136451	VEZF1	1948.65	-0.91231	0.0909283	-10.0333	1.08827e-23	1.39187e-22	2278.79	2483.8	2430.29	1320.64	1229.73
ENSG00000196730	DAPK1	218.989	11.9474	1.19086	10.0326	1.09572e-23	1.40054e-22	0	0	0	597.201	497.746
ENSG00000128607	KLHDC10	889.331	-1.0972	0.109368	-10.0322	1.10057e-23	1.40587e-22	1155.98	1106.29	1127.51	543.793	513.083
ENSG00000187676	B3GLCT	323.471	-1.7134	0.170904	-10.0255	1.17763e-23	1.50338e-22	457.785	442.517	444.644	124.619	147.79
ENSG00000013364	MVP	1940.46	-1.04038	0.103775	-10.0253	1.17956e-23	1.50492e-22	2435.38	2630.83	2263.47	1084.35	1288.28
ENSG00000009954	BAZ1B	3029.2	-0.89359	0.089213	-10.0164	1.29163e-23	1.64689e-22	3724.91	3443.06	3977.13	2048.93	1951.94
ENSG00000183255	PTTG1IP	13699.1	-0.805983	0.0804938	-10.013	1.33662e-23	1.70321e-22	16049.2	16979.8	16560.9	8733.05	10172.4
ENSG00000145860	RNF145	1438.43	-1.02979	0.102849	-10.0126	1.34126e-23	1.70806e-22	1748.24	1969.2	1703.93	896.611	874.192
ENSG00000005339	CREBBP	550.288	1.22276	0.122156	10.0099	1.37942e-23	1.75559e-22	376.728	349.017	351.172	865.861	808.663
ENSG00000011028	MRC2	608.805	-1.34104	0.134095	-10.0007	1.51361e-23	1.92519e-22	823.46	855.056	732.202	304.265	329.042
ENSG00000125503	PPP1R12C	726.374	1.0909	0.109095	9.99949	1.53179e-23	1.94712e-22	486.339	500.329	513.451	1066.55	1065.2
ENSG00000130038	CRACR2A	287.076	-1.8472	0.184844	-9.99329	1.63073e-23	2.07162e-22	377.649	436.093	397.259	110.053	114.328
ENSG00000167522	ANKRD11	1228.47	0.994528	0.0995204	9.99321	1.63213e-23	2.07212e-22	882.41	922.861	834.114	1665.37	1837.62
ENSG00000161813	LARP4	2476.39	-0.949788	0.0950727	-9.99013	1.6836e-23	2.13617e-22	3054.35	2825.68	3323.47	1647.56	1530.88
ENSG00000090263	MRPS33	451.287	-1.46833	0.147033	-9.98635	1.749e-23	2.21779e-22	593.186	645.931	579.66	210.396	227.262
ENSG00000204569	PPP1R10	967.021	1.10547	0.110721	9.98435	1.78469e-23	2.26167e-22	711.086	602.393	674.431	1349.77	1497.42
ENSG00000291201	ENSG00000291201	85.3145	2.96233	0.296701	9.98423	1.7869e-23	2.26307e-22	28.554	23.5533	17.5261	181.264	175.675
ENSG00000157837	SPPL3	604.388	1.15619	0.115805	9.98392	1.79234e-23	2.26858e-22	405.282	396.837	413.487	901.466	904.866
ENSG00000035141	FAM136A	1379.4	1.00353	0.100547	9.98072	1.85113e-23	2.34157e-22	1022.42	890.743	1038.59	2019.8	1925.45
ENSG00000148082	SHC3	253.293	1.74083	0.174494	9.97648	1.932e-23	2.44237e-22	144.612	137.751	110.999	445.069	428.034
ENSG00000182551	ADI1	1880.55	0.906087	0.0908728	9.97094	2.04289e-23	2.58099e-22	1474.67	1326.84	1379.37	2720.58	2501.28
ENSG00000135404	CD63	5717.31	-0.82096	0.0823676	-9.96703	2.12494e-23	2.68301e-22	6942.3	7335.78	6478.17	3766.09	4064.23
ENSG00000100439	ABHD4	554.397	1.46856	0.147369	9.96523	2.16377e-23	2.73038e-22	276.329	386.845	310.277	835.11	963.424
ENSG00000204590	GNL1	797.086	1.10723	0.111114	9.96486	2.17185e-23	2.73891e-22	542.525	583.836	509.556	1199.26	1150.25
ENSG00000087088	BAX	762.326	1.13791	0.114207	9.96365	2.19831e-23	2.7706e-22	557.263	493.192	496.574	1079.49	1185.11
ENSG00000154380	ENAH	1405.17	-0.966401	0.0970159	-9.96126	2.25184e-23	2.83633e-22	1796.14	1653.01	1789.61	893.374	893.712
ENSG00000225733	FGD5-AS1	2669.02	-0.799397	0.0802572	-9.96044	2.27061e-23	2.85824e-22	3239.49	3178.98	3230	1875.76	1820.89
ENSG00000169018	FEM1B	1015.84	-1.05516	0.105964	-9.95769	2.33423e-23	2.93654e-22	1288.61	1269.02	1286.55	652.228	582.795
ENSG00000072954	TMEM38A	266.895	1.61441	0.162157	9.95582	2.37844e-23	2.99034e-22	154.744	148.457	136.314	441.832	453.13
ENSG00000152642	GPD1L	534.607	-1.35333	0.135966	-9.95347	2.43539e-23	3.06009e-22	739.64	699.462	680.273	292.936	260.724
ENSG00000168807	SNTB2	947.931	-1.17099	0.117647	-9.95338	2.43753e-23	3.06094e-22	1307.96	1192.65	1158.67	492.003	588.372
ENSG00000127995	CASD1	307.996	-1.72709	0.173519	-9.9533	2.43952e-23	3.06157e-22	419.099	432.524	429.715	135.948	122.694
ENSG00000159216	RUNX1	803.609	1.07925	0.108435	9.95303	2.44616e-23	3.06805e-22	583.054	536.73	549.801	1131.28	1217.18
ENSG00000196865	NHLRC2	1238.25	-1.10391	0.110976	-9.94727	2.59191e-23	3.24889e-22	1657.05	1460.3	1606.56	799.505	667.844
ENSG00000048392	RRM2B	858.476	-1.13491	0.114129	-9.94417	2.67386e-23	3.3496e-22	1050.05	1156.25	1085.32	521.135	479.621
ENSG00000234444	ZNF736	321.431	-1.72488	0.173549	-9.93884	2.82083e-23	3.53157e-22	481.733	421.818	434.258	132.711	136.636
ENSG00000161010	MRNIP	133.416	2.31821	0.233316	9.93591	2.90497e-23	3.63471e-22	45.1337	57.8126	50.631	284.844	228.656
ENSG00000116213	WRAP73	293.206	1.54022	0.155036	9.93463	2.94264e-23	3.67962e-22	160.271	174.865	163.577	470.963	496.352
ENSG00000058063	ATP11B	1348.94	-0.953897	0.0960485	-9.93141	3.03915e-23	3.79802e-22	1631.26	1701.55	1683.81	890.137	837.942
ENSG00000129515	SNX6	2304.98	-0.835394	0.0841173	-9.9313	3.04275e-23	3.80023e-22	2728.29	2864.94	2795.74	1602.25	1533.67
ENSG00000138073	PREB	733.836	1.09219	0.10998	9.93082	3.05721e-23	3.816e-22	513.971	516.031	485.539	1103.77	1049.87
ENSG00000224877	NDUFAF8	253.947	-1.97138	0.198553	-9.92872	3.1223e-23	3.8949e-22	370.281	330.46	384.276	95.4874	89.2318
ENSG00000179051	RCC2	1796.96	0.911135	0.0918592	9.91883	3.44774e-23	4.29828e-22	1397.3	1281.87	1309.92	2366.15	2629.55
ENSG00000143742	SRP9	3505.35	-0.773571	0.0780093	-9.91639	3.53292e-23	4.40183e-22	4066.64	4308.83	4232.88	2482.67	2435.75
ENSG00000153989	NUS1	558.412	1.23192	0.124251	9.91479	3.59005e-23	4.47033e-22	360.148	339.738	387.522	882.045	822.605
ENSG00000104853	CLPTM1	1570.03	1.0749	0.108418	9.91441	3.6037e-23	4.48463e-22	1101.63	1095.59	1069.74	2005.24	2577.96
ENSG00000123268	ATF1	712.194	-1.18155	0.119225	-9.91028	3.75574e-23	4.67104e-22	944.123	902.163	906.815	386.805	421.062
ENSG00000108671	PSMD11	2176.99	0.887868	0.0896374	9.90511	3.95546e-23	4.91648e-22	1666.26	1514.55	1693.54	2888.9	3121.72
ENSG00000103035	PSMD7	838.064	1.02738	0.103747	9.9028	4.0479e-23	5.02836e-22	596.87	593.829	586.151	1187.93	1225.54
ENSG00000140526	ABHD2	1605.1	-0.912073	0.0921168	-9.90127	4.11008e-23	5.10255e-22	2031.94	1995.61	1899.31	1039.03	1059.63
ENSG00000103994	ZNF106	1931.79	-0.975765	0.0985601	-9.90021	4.1541e-23	5.15411e-22	2451.96	2199.74	2560.76	1275.32	1171.17
ENSG00000079277	MKNK1	401.143	1.36606	0.138043	9.8959	4.33699e-23	5.37782e-22	258.828	247.666	232.383	610.148	656.69
ENSG00000185222	TCEAL9	1202.7	-1.10822	0.111999	-9.89492	4.37947e-23	5.42724e-22	1394.54	1693.7	1504	718.583	702.7
ENSG00000197780	TAF13	867.372	1.02744	0.103891	9.88952	4.6222e-23	5.72463e-22	606.081	597.397	634.835	1228.39	1270.16
ENSG00000122390	NAA60	214.214	1.92737	0.194989	9.88452	4.85893e-23	6.01423e-22	113.295	102.064	88.9288	331.778	435.005
ENSG00000213341	CHUK	1178.54	-1.01133	0.102321	-9.88391	4.88854e-23	6.04727e-22	1422.17	1461.02	1543.6	759.044	706.883
ENSG00000138675	FGF5	279.843	1.87042	0.18926	9.88283	4.94179e-23	6.1095e-22	141.849	101.351	163.577	511.424	481.015
ENSG00000130544	ZNF557	289.874	-1.83859	0.186062	-9.88163	5.00116e-23	6.17922e-22	406.203	394.696	421.925	95.4874	131.059
ENSG00000165801	ARHGEF40	368.525	-1.7182	0.173973	-9.87626	5.2768e-23	6.51591e-22	513.971	540.298	479.696	124.619	184.041
ENSG00000253729	PRKDC	7057.78	-0.960739	0.0972892	-9.87509	5.33864e-23	6.58834e-22	9350.04	7676.23	9257.69	4787.32	4217.59
ENSG00000174231	PRPF8	6609.5	0.710831	0.071984	9.87484	5.35181e-23	6.59674e-22	5337.75	5365.87	5101.4	8433.64	8808.85
ENSG00000179950	PUF60	2876.42	0.77346	0.078326	9.87488	5.34971e-23	6.59674e-22	2260.37	2285.38	2177.13	3779.04	3880.19
ENSG00000013306	SLC25A39	1243.61	1.02746	0.104049	9.87471	5.35898e-23	6.60167e-22	864.909	889.315	882.797	1624.9	1956.13
ENSG00000126787	DLGAP5	3713.42	-0.998999	0.101186	-9.87293	5.45496e-23	6.71591e-22	4666.27	4189.63	5064.4	2524.75	2122.04
ENSG00000188352	FOCAD	163.456	-2.66855	0.270421	-9.86812	5.72269e-23	7.04135e-22	244.09	268.365	227.84	32.3686	44.6159
ENSG00000079432	CIC	644.061	1.19508	0.121109	9.8678	5.74124e-23	7.05581e-22	426.467	446.799	402.452	903.085	1041.5
ENSG00000149289	ZC3H12C	643.449	-1.25562	0.127244	-9.86785	5.73826e-23	7.05581e-22	811.485	838.64	863.324	380.331	323.465
ENSG00000171992	SYNPO	244.895	1.82086	0.184579	9.86497	5.90542e-23	7.25329e-22	137.243	104.919	123.981	378.713	479.621
ENSG00000069849	ATP1B3	1871.86	0.87876	0.0891302	9.85928	6.24977e-23	7.67168e-22	1435.07	1358.24	1413.12	2443.83	2709.02
ENSG00000137312	FLOT1	1770.1	0.858008	0.0870813	9.85296	6.65553e-23	8.16494e-22	1325.46	1343.97	1337.18	2518.28	2325.6
ENSG00000156273	BACH1	1120.77	-1.11192	0.112966	-9.84297	7.35072e-23	9.01245e-22	1342.96	1583.07	1356	674.886	646.93
ENSG00000176170	SPHK1	183.599	2.06873	0.21025	9.83938	7.61796e-23	9.33458e-22	91.1885	77.7973	73.9992	283.225	391.783
ENSG00000217128	FNIP1	1101.32	-1.07453	0.10921	-9.83915	7.63519e-23	9.35018e-22	1403.75	1418.91	1357.95	725.057	600.92
ENSG00000118363	SPCS2	496.309	1.27864	0.129978	9.83739	7.76984e-23	9.50946e-22	297.514	345.448	304.435	778.465	755.681
ENSG00000145781	COMMD10	473.655	-1.63911	0.166638	-9.83634	7.85157e-23	9.60382e-22	603.318	757.274	588.748	236.291	182.646
ENSG00000138160	KIF11	3658.6	-0.953752	0.0969694	-9.83559	7.91039e-23	9.67007e-22	4475.6	4181.78	4948.86	2521.52	2165.26
ENSG00000104093	DMXL2	385.429	-1.57402	0.160041	-9.83509	7.94969e-23	9.71239e-22	533.314	510.321	529.678	199.067	154.761
ENSG00000005812	FBXL3	1164.39	-1.00431	0.102139	-9.8328	8.13216e-23	9.92946e-22	1443.36	1420.34	1504.65	760.663	692.94
ENSG00000030419	IKZF2	212.209	-2.10843	0.21462	-9.82404	8.87144e-23	1.08258e-21	302.119	305.479	311.576	67.9741	73.8951
ENSG00000133606	MKRN1	1325.65	-1.01105	0.102951	-9.82074	9.16655e-23	1.11793e-21	1624.81	1789.34	1566.97	809.216	837.942
ENSG00000118007	STAG1	1034.51	-1.04092	0.106047	-9.81565	9.6417e-23	1.17519e-21	1322.69	1232.62	1351.46	632.807	632.988
ENSG00000162695	SLC30A7	1116.54	-0.991536	0.101053	-9.81202	9.99477e-23	1.21751e-21	1355.85	1407.49	1417.67	687.833	713.854
ENSG00000143669	LYST	450.669	-1.62917	0.16617	-9.80422	1.07981e-22	1.31459e-21	616.213	663.775	571.871	241.146	160.338
ENSG00000140829	DHX38	832.479	1.12057	0.114366	9.79811	1.1471e-22	1.3957e-21	560.947	516.031	621.853	1207.35	1256.22
ENSG00000132467	UTP3	682.208	1.11224	0.113566	9.79375	1.19771e-22	1.45642e-21	473.443	438.948	484.889	1009.9	1003.86
ENSG00000221968	FADS3	486.125	1.38506	0.141428	9.79343	1.20145e-22	1.46011e-21	315.936	257.659	314.172	710.491	832.365
ENSG00000233016	SNHG7	517.991	1.28897	0.131653	9.7907	1.23444e-22	1.49932e-21	296.593	355.441	332.347	760.663	844.913
ENSG00000104343	UBE2W	586.536	-1.2674	0.1295	-9.78683	1.28251e-22	1.55679e-21	765.431	800.098	731.553	310.739	324.859
ENSG00000187908	DMBT1	191.552	-2.38374	0.243571	-9.78666	1.28472e-22	1.55857e-21	255.144	298.342	294.699	66.3557	43.2216
ENSG00000149346	SLX4IP	281.778	-1.81532	0.18561	-9.7803	1.36801e-22	1.65864e-21	425.546	374.712	384.926	105.198	118.511
ENSG00000124155	PIGT	1829.35	0.860835	0.0880314	9.77873	1.38947e-22	1.68367e-21	1342.04	1439.61	1356	2422.79	2586.33
ENSG00000115145	STAM2	795.414	-1.13022	0.115594	-9.77749	1.40661e-22	1.70346e-21	1008.6	1047.05	991.849	490.385	439.188
ENSG00000123636	BAZ2B	319.506	-1.72891	0.176925	-9.77203	1.4845e-22	1.79673e-21	413.572	488.909	427.767	127.856	139.425
ENSG00000136908	DPM2	586.186	1.22119	0.124988	9.77048	1.50737e-22	1.82335e-21	401.598	402.547	344.68	867.479	914.626
ENSG00000140961	OSGIN1	132.709	2.22424	0.227716	9.76759	1.5509e-22	1.87491e-21	57.1079	58.5264	46.0872	250.857	250.964
ENSG00000196632	WNK3	317.067	-1.7012	0.174204	-9.76554	1.58266e-22	1.91219e-21	446.731	404.688	464.118	135.948	133.848
ENSG00000124164	VAPB	1263.04	0.898889	0.0920608	9.76408	1.6056e-22	1.93878e-21	952.413	922.861	940.569	1739.81	1759.54
ENSG00000158156	XKR8	236.915	1.662	0.17022	9.76381	1.60997e-22	1.94293e-21	134.48	127.045	120.086	391.66	411.303
ENSG00000153395	LPCAT1	1579.29	-0.925618	0.0948226	-9.76158	1.64577e-22	1.98497e-21	2017.2	1902.82	1923.98	1077.88	974.578
ENSG00000053372	MRTO4	1346.63	1.00302	0.10278	9.7589	1.68974e-22	2.03682e-21	984.651	865.048	1032.09	1976.1	1875.26
ENSG00000105127	AKAP8	686.011	1.22695	0.125729	9.7587	1.69318e-22	2.03978e-21	446.731	421.104	472.556	933.835	1155.83
ENSG00000108592	FTSJ3	2132.75	0.849771	0.0870907	9.75732	1.71632e-22	2.06646e-21	1614.68	1523.11	1705.88	2882.43	2937.68
ENSG00000130254	SAFB2	801.176	1.13298	0.116206	9.74976	1.84908e-22	2.22501e-21	500.155	533.875	591.994	1126.43	1253.43
ENSG00000136295	TTYH3	397.596	1.37619	0.141176	9.74809	1.87963e-22	2.26046e-21	268.039	232.678	228.489	642.517	616.257
ENSG00000134690	CDCA8	1430.84	1.02955	0.105617	9.74801	1.88121e-22	2.26105e-21	1078.6	896.453	1055.46	2160.61	1963.1
ENSG00000163131	CTSS	167.55	-2.52562	0.259142	-9.7461	1.91699e-22	2.30272e-21	250.538	270.506	229.787	43.6976	43.2216
ENSG00000253276	CCDC71L	336.283	-1.6177	0.166025	-9.74372	1.96229e-22	2.35577e-21	461.469	461.074	459.574	137.567	161.733
ENSG00000143819	EPHX1	311.476	1.47526	0.151409	9.74356	1.9655e-22	2.35826e-21	186.982	177.007	181.752	529.227	482.409
ENSG00000118482	PHF3	2611.41	-0.809076	0.0830639	-9.74041	2.02739e-22	2.43112e-21	3144.62	3190.4	3121.6	1875.76	1724.68
ENSG00000188807	TMEM201	321.78	1.61787	0.166255	9.73127	2.218e-22	2.65814e-21	195.272	147.03	186.945	496.858	582.795
ENSG00000170291	ELP5	511.087	1.24516	0.127986	9.72891	2.27022e-22	2.71915e-21	344.49	308.334	337.54	820.545	744.527
ENSG00000030582	GRN	3292.17	1.07947	0.110968	9.7277	2.29719e-22	2.74987e-21	2234.58	2521.63	2079.12	4204.68	5420.83
ENSG00000103512	NOMO1	646.562	1.11514	0.114648	9.72663	2.32153e-22	2.7774e-21	431.073	430.383	460.872	938.69	971.79
ENSG00000213047	DENND1B	385.411	-1.55021	0.159392	-9.72579	2.34088e-22	2.79894e-21	486.339	556.001	526.433	190.975	167.31
ENSG00000114904	NEK4	686.574	-1.15954	0.119301	-9.71945	2.49123e-22	2.977e-21	872.278	883.606	887.341	406.226	383.418
ENSG00000130985	UBA1	3563.8	0.843667	0.0868529	9.71374	2.63487e-22	3.14683e-21	2734.73	2700.78	2679.55	4458.78	5245.15
ENSG00000060656	PTPRU	350.984	-1.89076	0.194901	-9.70115	2.98128e-22	3.5585e-21	461.469	591.687	435.557	110.053	156.156
ENSG00000116903	EXOC8	614.06	-1.28668	0.13264	-9.70058	2.99797e-22	3.5743e-21	849.25	747.282	813.991	354.436	305.34
ENSG00000163539	CLASP2	1630.85	-0.915006	0.0943246	-9.70061	2.99689e-22	3.5743e-21	1928.77	2052.71	2040.82	1118.34	1013.62
ENSG00000114942	EEF1B2	4619.13	0.699506	0.0721217	9.69897	3.04548e-22	3.62886e-21	3703.73	3749.97	3636.35	5976.87	6028.72
ENSG00000141644	MBD1	557.223	1.19587	0.123353	9.69474	3.17453e-22	3.78046e-21	363.833	361.864	377.136	788.176	895.106
ENSG00000061987	MON2	770.232	-1.19965	0.123764	-9.69304	3.22787e-22	3.84177e-21	968.072	947.842	1067.15	469.345	398.754
ENSG00000141551	CSNK1D	940.892	1.03035	0.106301	9.69273	3.23745e-22	3.85097e-21	666.873	708.026	617.309	1382.14	1330.11
ENSG00000173230	GOLGB1	1264.28	-1.029	0.106165	-9.69243	3.24704e-22	3.86016e-21	1468.23	1621.61	1675.37	736.386	819.817
ENSG00000149091	DGKZ	787.338	1.07072	0.110479	9.69168	3.27101e-22	3.88643e-21	546.21	548.149	546.555	1073.02	1222.75
ENSG00000178252	WDR6	1990.59	0.804341	0.0830184	9.68871	3.36762e-22	3.99892e-21	1556.65	1528.11	1515.04	2631.57	2721.57
ENSG00000131652	THOC6	409.229	1.35117	0.139492	9.68637	3.44567e-22	4.08927e-21	262.512	228.396	266.787	655.465	632.988
ENSG00000065154	OAT	3818.6	-0.814448	0.0841111	-9.68299	3.56128e-22	4.22405e-21	4412.97	4956.9	4475	2578.16	2669.98
ENSG00000140497	SCAMP2	720.575	1.17362	0.121217	9.68193	3.5984e-22	4.26565e-21	437.521	535.302	465.416	1042.27	1122.37
ENSG00000178401	DNAJC22	206.474	-2.26178	0.233695	-9.67833	3.7277e-22	4.4164e-21	279.092	350.445	276.523	66.3557	59.9526
ENSG00000165105	RASEF	47.0061	5.68111	0.587225	9.6745	3.86973e-22	4.58205e-21	1.84219	1.42747	3.24558	119.764	108.751
ENSG00000135862	LAMC1	4051.14	-0.779494	0.0806332	-9.66716	4.15751e-22	4.92e-21	4915.89	4880.53	4795.67	2668.79	2994.84
ENSG00000163041	H3-3A	136.751	2.155	0.222965	9.66519	4.23853e-22	5.01301e-21	55.2657	54.244	62.3151	273.515	238.416
ENSG00000273749	CYFIP1	1880.7	-0.845701	0.0875243	-9.66246	4.35265e-22	5.14505e-21	2276.03	2294.66	2289.43	1230.01	1313.38
ENSG00000204366	ZBTB12	110.201	2.4017	0.248607	9.66062	4.43185e-22	5.23569e-21	35.9227	39.2555	46.0872	213.633	216.108
ENSG00000113369	ARRDC3	652.393	-1.44232	0.149303	-9.66035	4.44324e-22	5.24616e-21	822.539	1031.35	765.957	307.502	334.619
ENSG00000197956	S100A6	37259.9	-0.822032	0.085101	-9.65949	4.48103e-22	5.28777e-21	42932.3	50211.3	42141.2	24906	26108.7
ENSG00000145022	TCTA	366.542	1.34762	0.139528	9.65846	4.52633e-22	5.33818e-21	224.747	226.968	227.84	574.543	578.612
ENSG00000174840	PDE12	1804.68	-1.00886	0.10454	-9.65047	4.89303e-22	5.76738e-21	2373.66	2060.56	2342.01	1215.44	1031.74
ENSG00000147854	UHRF2	600.565	-1.2637	0.130961	-9.64942	4.94352e-22	5.82359e-21	750.693	833.644	766.606	307.502	344.379
ENSG00000172809	RPL38	4503.39	-0.754113	0.0781698	-9.64712	5.05571e-22	5.95237e-21	5462.1	5312.34	5361.7	3346.92	3033.88
ENSG00000005700	IBTK	1417.56	-0.961382	0.0997072	-9.64205	5.3115e-22	6.24997e-21	1641.39	1862.85	1775.33	894.992	913.231
ENSG00000165097	KDM1B	381.7	1.38859	0.144073	9.63808	5.52112e-22	6.49296e-21	250.538	207.697	237.576	611.767	600.92
ENSG00000168685	IL7R	221.848	-2.24171	0.232622	-9.63671	5.59538e-22	6.57349e-21	369.359	266.224	336.242	76.0663	61.3468
ENSG00000178718	RPP25	328.049	1.43846	0.149269	9.6367	5.59595e-22	6.57349e-21	204.483	190.568	190.191	500.095	554.91
ENSG00000132604	TERF2	332.814	1.40465	0.145762	9.63661	5.6008e-22	6.57547e-21	196.193	206.27	199.279	522.753	539.573
ENSG00000064961	HMG20B	1010.9	-1.16491	0.120897	-9.63558	5.65717e-22	6.63789e-21	1302.43	1398.21	1197.62	516.279	639.959
ENSG00000076067	RBMS2	1464.67	0.880702	0.0914084	9.63481	5.69992e-22	6.68428e-21	1126.5	1049.91	1111.29	2068.35	1967.28
ENSG00000187837	H1-2	11871.6	-2.9376	0.304897	-9.63472	5.70499e-22	6.68644e-21	18984.7	18501.5	17119.1	3037.8	1714.92
ENSG00000109685	NSD2	4236.4	-0.843325	0.0875491	-9.63259	5.82447e-22	6.82262e-21	5209.72	4730.64	5501.9	2966.58	2773.16
ENSG00000064393	HIPK2	899.021	-1.08635	0.112829	-9.62833	6.07072e-22	7.10705e-21	1222.29	1094.16	1105.44	530.845	542.362
ENSG00000143442	POGZ	632.263	1.13992	0.118397	9.62796	6.09262e-22	7.12867e-21	449.495	431.81	400.504	906.321	973.184
ENSG00000177239	MAN1B1	1115.55	0.978489	0.101676	9.6236	6.35663e-22	7.43338e-21	833.592	828.648	750.378	1521.33	1643.82
ENSG00000187583	PLEKHN1	77.179	3.22301	0.334927	9.623	6.39382e-22	7.47267e-21	18.4219	14.9885	20.1226	124.619	207.743
ENSG00000162585	FAAP20	205.127	1.84234	0.191542	9.61845	6.68333e-22	7.80663e-21	106.847	106.347	90.2271	322.068	400.149
ENSG00000183741	CBX6	1278.75	-1.00494	0.104487	-9.61785	6.72201e-22	7.84739e-21	1721.53	1483.14	1595.53	794.65	798.903
ENSG00000211455	STK38L	709.554	-1.14005	0.118552	-9.61648	6.81248e-22	7.94853e-21	883.331	931.426	909.411	399.752	423.851
ENSG00000120008	WDR11	1161.15	-0.965145	0.100372	-9.61572	6.86243e-22	8.00231e-21	1387.17	1459.59	1480.63	738.005	740.345
ENSG00000231500	RPS18	17048.7	0.696057	0.0723904	9.61531	6.89024e-22	8.03023e-21	13937.1	14196.2	12849.2	22287.4	21973.3
ENSG00000006634	DBF4	1006.69	-1.11737	0.116247	-9.61203	7.11328e-22	8.28551e-21	1324.54	1154.11	1370.93	615.004	568.852
ENSG00000147853	AK3	530.095	-1.33647	0.139059	-9.61079	7.1995e-22	8.38124e-21	705.559	747.282	643.923	283.225	270.484
ENSG00000165915	SLC39A13	796.723	1.21327	0.126261	9.60922	7.30994e-22	8.50503e-21	552.657	498.188	516.047	1050.36	1366.36
ENSG00000132436	FIGNL1	947.923	-1.15358	0.120053	-9.60895	7.32953e-22	8.52304e-21	1175.32	1131.27	1338.48	584.254	510.294
ENSG00000163527	STT3B	5859.08	-0.712883	0.0742405	-9.60234	7.81475e-22	9.08219e-21	6809.66	6995.33	7021.48	4078.45	4390.48
ENSG00000077232	DNAJC10	2133.59	-0.829149	0.0863629	-9.60076	7.93569e-22	9.21757e-21	2500.78	2690.79	2565.31	1448.5	1462.56
ENSG00000155495	MAGEC1	95.5425	8.3176	0.866914	9.59448	8.43376e-22	9.79062e-21	0.921096	0.713736	0.649116	231.436	243.993
ENSG00000160392	C19orf47	248.701	1.6417	0.171115	9.59412	8.46383e-22	9.82003e-21	135.401	127.759	140.858	383.568	455.919
ENSG00000092010	PSME1	2308.57	-0.991507	0.103394	-9.58956	8.84576e-22	1.02574e-20	2807.5	3232.51	2603.6	1493.81	1405.4
ENSG00000197020	ZNF100	351.32	-1.6776	0.174983	-9.58722	9.04916e-22	1.04874e-20	465.153	455.364	531.626	174.791	129.665
ENSG00000169299	PGM2	1092.09	-1.13591	0.118569	-9.58016	9.68962e-22	1.12234e-20	1440.59	1223.34	1525.42	640.899	630.199
ENSG00000136758	YME1L1	4660.32	-0.749739	0.0782763	-9.57811	9.88348e-22	1.14416e-20	5277.88	5795.54	5612.25	3262.76	3353.16
ENSG00000170802	FOXN2	730.289	-1.16479	0.121626	-9.57683	1.00065e-21	1.15775e-20	947.808	875.041	991.2	428.884	408.514
ENSG00000119630	PGF	236.953	-2.25437	0.235442	-9.57504	1.01818e-21	1.17737e-20	309.488	433.952	295.997	72.8294	72.5008
ENSG00000187325	TAF9B	761.293	-1.10398	0.115302	-9.57468	1.02176e-21	1.18086e-20	943.202	965.685	995.743	461.253	440.582
ENSG00000177853	ZNF518A	386.238	-1.54885	0.161784	-9.57359	1.03256e-21	1.19268e-20	480.812	516.031	575.117	187.738	171.492
ENSG00000084774	CAD	1765.3	1.16085	0.121278	9.57181	1.05053e-21	1.21276e-20	1341.12	954.979	1249.55	2633.19	2647.67
ENSG00000132824	SERINC3	4447.03	-0.805369	0.0841676	-9.56864	1.08322e-21	1.2498e-20	5108.4	5794.11	5192.93	3005.43	3134.27
ENSG00000031003	FAM13B	1333.02	1.09912	0.114943	9.56227	1.15205e-21	1.32847e-20	1011.36	787.251	947.06	2074.83	1844.59
ENSG00000139921	TMX1	3158.54	-0.782792	0.0819266	-9.5548	1.23827e-21	1.42711e-20	3812.42	3612.93	3957.01	2186.5	2223.82
ENSG00000178974	FBXO34	894.012	-1.05339	0.110282	-9.55174	1.27538e-21	1.46906e-20	1163.34	1074.17	1146.34	534.082	552.122
ENSG00000197724	PHF2	530.995	-1.42418	0.149117	-9.55079	1.28716e-21	1.48181e-20	698.191	716.591	714.027	215.251	310.917
ENSG00000213977	TAX1BP3	45.864	4.97326	0.520884	9.54773	1.32575e-21	1.52538e-20	4.60548	2.14121	3.89469	89.0137	129.665
ENSG00000006062	MAP3K14	333.755	1.53999	0.161317	9.54637	1.3432e-21	1.54461e-20	191.588	159.163	216.805	551.885	549.333
ENSG00000197461	PDGFA	213.511	-2.28252	0.2392	-9.54232	1.39671e-21	1.60525e-20	321.462	321.895	297.295	40.4608	86.4433
ENSG00000106443	PHF14	782.231	-1.1029	0.115589	-9.54153	1.40735e-21	1.61658e-20	1010.44	947.128	1027.55	454.779	471.255
ENSG00000177732	SOX12	191.532	2.06648	0.216616	9.5398	1.43112e-21	1.64298e-20	95.794	82.0797	75.9465	279.989	423.851
ENSG00000136807	CDK9	748.846	1.04565	0.109623	9.5386	1.44778e-21	1.66118e-20	517.656	534.588	523.836	1037.41	1130.73
ENSG00000133318	RTN3	2639	0.763523	0.0800639	9.53643	1.47836e-21	1.69533e-20	2118.52	2085.54	1986.94	3487.72	3516.29
ENSG00000204713	TRIM27	1569.51	0.840284	0.0881182	9.53588	1.48622e-21	1.7034e-20	1230.58	1170.53	1177.5	2112.05	2156.9
ENSG00000274210	RNVU1-27	145.551	-5.50758	0.57782	-9.53164	1.54812e-21	1.77337e-20	251.459	253.376	212.261	6.47372	4.18274
ENSG00000180543	TSPYL5	427.327	-1.42414	0.149413	-9.53156	1.54941e-21	1.77387e-20	557.263	543.867	610.169	212.014	213.32
ENSG00000111817	DSE	462.99	-1.38585	0.145397	-9.5315	1.55029e-21	1.77389e-20	613.45	650.214	581.608	220.107	249.57
ENSG00000174197	MGA	1274.26	-1.04665	0.109822	-9.53039	1.56698e-21	1.792e-20	1547.44	1614.47	1652	865.861	691.546
ENSG00000188566	NDOR1	252.028	1.56997	0.16477	9.52824	1.59977e-21	1.8285e-20	135.401	139.892	147.349	409.463	428.034
ENSG00000136492	BRIP1	1257.15	-1.1454	0.12024	-9.52596	1.63519e-21	1.86795e-20	1713.24	1386.08	1729.89	771.992	684.575
ENSG00000099942	CRKL	1757.43	-0.88134	0.0925444	-9.52343	1.6756e-21	1.91306e-20	2222.6	2036.29	2192.71	1199.26	1136.31
ENSG00000213339	QTRT1	366.848	1.35461	0.142242	9.5233	1.6776e-21	1.91429e-20	232.116	210.552	235.629	574.543	581.401
ENSG00000096060	FKBP5	719.749	1.21707	0.127843	9.52003	1.73134e-21	1.97452e-20	468.838	416.822	524.485	1174.98	1013.62
ENSG00000086589	RBM22	1114.49	0.923368	0.0970457	9.51477	1.82108e-21	2.07573e-20	829.907	790.106	840.605	1589.3	1522.52
ENSG00000161243	FBXO27	313.967	1.43359	0.150696	9.51318	1.84922e-21	2.10664e-20	195.272	179.148	186.296	521.135	487.986
ENSG00000166004	CEP295	502.586	-1.40048	0.147244	-9.51131	1.88279e-21	2.14371e-20	614.371	644.504	746.483	262.186	245.387
ENSG00000164938	TP53INP1	295.791	-1.94632	0.204653	-9.51037	1.8999e-21	2.16201e-20	412.651	480.345	369.347	84.1584	132.453
ENSG00000185803	SLC52A2	1235.13	0.993765	0.104538	9.50624	1.97683e-21	2.24832e-20	877.804	874.327	902.271	1595.77	1925.45
ENSG00000048028	USP28	737.761	-1.11509	0.117307	-9.50574	1.98627e-21	2.25782e-20	919.254	962.83	939.27	414.318	453.13
ENSG00000108175	ZMIZ1	670.609	1.1412	0.120083	9.50342	2.03102e-21	2.30742e-20	478.049	472.493	408.294	969.44	1024.77
ENSG00000135924	DNAJB2	466.093	1.75028	0.184269	9.49849	2.12953e-21	2.41802e-20	265.276	246.953	208.366	600.438	1009.43
ENSG00000128973	CLN6	292.096	1.46418	0.154171	9.49711	2.15792e-21	2.44891e-20	175.008	174.865	164.875	466.108	479.621
ENSG00000138246	DNAJC13	1347.83	-0.937138	0.0986895	-9.49582	2.18478e-21	2.47803e-20	1696.66	1577.36	1724.05	893.374	847.702
ENSG00000111962	UST	161.336	-2.43559	0.256526	-9.49449	2.21282e-21	2.50846e-20	234.879	237.674	245.366	46.9345	41.8274
ENSG00000116198	CEP104	384.355	1.3139	0.138411	9.49272	2.25077e-21	2.5501e-20	229.353	251.235	242.12	593.964	605.103
ENSG00000136715	SAP130	383.995	1.30563	0.137541	9.49266	2.2522e-21	2.55032e-20	233.037	246.239	245.366	597.201	598.132
ENSG00000124228	DDX27	1611.84	0.866403	0.0912804	9.49167	2.27356e-21	2.5731e-20	1152.29	1206.93	1277.46	2163.84	2258.68
ENSG00000162521	RBBP4	1312.64	0.881604	0.0928868	9.49116	2.28471e-21	2.58432e-20	983.73	1009.22	952.253	1851.49	1766.51
ENSG00000170425	ADORA2B	1485.65	-0.995886	0.104983	-9.48618	2.3965e-21	2.70928e-20	1931.54	1722.96	1911	1006.66	856.067
ENSG00000198286	CARD11	153.127	-2.56167	0.270077	-9.48498	2.42435e-21	2.73927e-20	225.668	219.117	243.418	35.6055	41.8274
ENSG00000205937	RNPS1	1576.13	0.822577	0.0867376	9.48351	2.45865e-21	2.77652e-20	1200.19	1209.07	1207.36	2116.91	2147.14
ENSG00000135372	NAT10	1226.57	0.944494	0.0996142	9.48152	2.50602e-21	2.82848e-20	959.782	835.785	892.534	1688.02	1756.75
ENSG00000133961	NUMB	811.028	1.0633	0.112146	9.48144	2.50802e-21	2.82919e-20	516.735	606.676	569.924	1157.18	1204.63
ENSG00000240476	LINC00973	272.07	1.60973	0.169785	9.48097	2.51928e-21	2.84035e-20	172.245	129.186	147.998	456.398	454.524
ENSG00000128609	NDUFA5	967.596	-0.991166	0.10455	-9.48034	2.53467e-21	2.85615e-20	1196.5	1216.92	1209.3	610.148	605.103
ENSG00000218283	MORF4L1P1	103.921	2.41217	0.254481	9.47876	2.57329e-21	2.89809e-20	36.8438	36.4006	40.8943	189.356	216.108
ENSG00000112234	FBXL4	460.22	-1.48071	0.156233	-9.47761	2.60181e-21	2.92862e-20	629.108	660.206	566.678	254.094	191.012
ENSG00000197989	SNHG12	257.95	1.57052	0.165713	9.47735	2.6083e-21	2.93433e-20	156.586	139.179	137.613	445.069	411.303
ENSG00000167658	EEF2	19995.9	-0.713225	0.0752835	-9.47386	2.69687e-21	3.03233e-20	23817.7	24106.4	23155.9	13552.7	15346.5
ENSG00000184232	OAF	361.476	1.38459	0.146207	9.47007	2.79658e-21	3.14275e-20	234.879	206.27	219.401	538.938	607.891
ENSG00000100413	POLR3H	341.197	1.36652	0.144307	9.46957	2.81004e-21	3.15617e-20	213.694	208.411	205.77	525.99	552.122
ENSG00000101057	MYBL2	1207.65	0.890457	0.0940438	9.46854	2.83791e-21	3.18573e-20	910.043	920.006	871.113	1665.37	1671.7
ENSG00000101843	PSMD10	1111.66	-0.951104	0.100537	-9.46022	3.07295e-21	3.44772e-20	1348.48	1406.06	1378.07	720.202	705.489
ENSG00000105137	SYDE1	1511.3	0.899779	0.0951247	9.45895	3.11061e-21	3.48808e-20	1186.37	1074.17	1109.34	1990.67	2195.94
ENSG00000198218	QRICH1	137.513	-2.84307	0.300626	-9.45715	3.16451e-21	3.54662e-20	212.773	225.541	190.84	29.1318	29.2792
ENSG00000256269	HMBS	401.981	1.29486	0.136926	9.45667	3.17892e-21	3.56084e-20	243.169	265.51	253.155	645.754	602.314
ENSG00000171488	LRRC8C	571.997	1.33162	0.140823	9.45597	3.20048e-21	3.58305e-20	362.912	296.914	407.645	922.506	870.01
ENSG00000135269	TES	2352.97	-0.842379	0.0891487	-9.44914	3.41628e-21	3.82258e-20	2689.6	3039.09	2846.37	1608.72	1581.08
ENSG00000187098	MITF	431.712	1.34601	0.142475	9.44736	3.4747e-21	3.88586e-20	268.96	240.529	290.804	726.676	631.594
ENSG00000166532	RIMKLB	292.684	-1.80639	0.191224	-9.44646	3.5048e-21	3.9174e-20	373.965	384.704	470.609	110.053	124.088
ENSG00000173457	PPP1R14B	2127.61	1.03873	0.110016	9.44155	3.67303e-21	4.10323e-20	1513.36	1506.7	1471.55	2631.57	3514.89
ENSG00000157800	SLC37A3	734.229	-1.19789	0.126881	-9.4411	3.68892e-21	4.11877e-20	875.962	1026.35	940.569	443.45	384.812
ENSG00000134248	LAMTOR5	537.376	1.16992	0.123944	9.43908	3.76056e-21	4.1965e-20	373.044	363.292	338.838	835.11	776.595
ENSG00000160633	SAFB	1337.71	0.945814	0.100251	9.43443	3.93116e-21	4.38452e-20	1009.52	887.174	1032.09	1848.25	1911.51
ENSG00000288924	ENSG00000288924	148.474	-2.67537	0.283649	-9.43196	4.02491e-21	4.48666e-20	213.694	250.521	208.366	30.7502	39.0389
ENSG00000105135	ILVBL	1016.71	0.935787	0.0992746	9.42625	4.25024e-21	4.73529e-20	770.036	742.286	722.466	1451.73	1397.03
ENSG00000165671	NSD1	1079.32	-1.04677	0.111075	-9.42402	4.34124e-21	4.83408e-20	1410.2	1299.71	1368.34	720.202	598.132
ENSG00000122482	ZNF644	1442	-0.871638	0.0924971	-9.42342	4.36645e-21	4.85955e-20	1767.58	1775.78	1741.58	953.256	971.79
ENSG00000011405	PIK3C2A	1376.03	-0.939301	0.0997014	-9.42114	4.46197e-21	4.9632e-20	1586.13	1737.95	1780.52	880.426	895.106
ENSG00000138193	PLCE1	573.099	-1.38615	0.147247	-9.41378	4.78605e-21	5.32082e-20	772.799	666.63	842.552	317.212	266.301
ENSG00000172260	NEGR1	225.326	1.84002	0.195529	9.4105	4.9379e-21	5.48671e-20	124.348	85.6484	123.332	372.239	421.062
ENSG00000231074	HCG18	729.495	1.09059	0.115902	9.40954	4.98305e-21	5.5339e-20	515.814	463.215	529.029	1021.23	1118.19
ENSG00000234009	RPL5P34	47.9306	4.28745	0.455757	9.40732	5.08956e-21	5.64917e-20	4.60548	8.56484	3.89469	97.1059	125.482
ENSG00000115091	ACTR3	6221.28	-0.659188	0.0701095	-9.40227	5.33973e-21	5.92367e-20	7263.76	7286.53	7322.02	4640.04	4594.04
ENSG00000143751	SDE2	752.855	-1.09472	0.116463	-9.39972	5.47066e-21	6.06568e-20	946.886	988.525	934.077	430.503	464.284
ENSG00000084093	REST	1157.98	-0.990417	0.105367	-9.39965	5.47423e-21	6.0664e-20	1516.12	1338.26	1481.28	725.057	729.191
ENSG00000074527	NTN4	516.893	-1.42661	0.15185	-9.39486	5.72935e-21	6.34572e-20	652.136	734.435	686.115	212.014	299.763
ENSG00000085982	USP40	893.609	-1.05145	0.111949	-9.39225	5.87348e-21	6.50188e-20	1127.42	1109.86	1141.79	584.254	504.717
ENSG00000270722	RNVU1-31	2041.73	-13.5881	1.44713	-9.38971	6.01663e-21	6.6568e-20	3329.76	3938.4	2940.49	0	0
ENSG00000197283	SYNGAP1	97.725	2.90146	0.309067	9.3878	6.12642e-21	6.77466e-20	17.5008	41.3967	22.0699	215.251	192.406
ENSG00000184216	IRAK1	3856.72	0.971785	0.103549	9.38482	6.30238e-21	6.96553e-20	3088.43	2381.74	2889.21	5225.91	5698.28
ENSG00000224189	HAGLR	146.999	2.04491	0.217959	9.38212	6.46607e-21	7.14263e-20	65.3978	58.5264	72.0518	247.62	291.397
ENSG00000151151	IPMK	421.672	-1.41003	0.150296	-9.38167	6.49365e-21	7.16928e-20	573.843	528.165	584.204	199.067	223.079
ENSG00000108389	MTMR4	900.099	-1.09965	0.117298	-9.3749	6.92413e-21	7.64048e-20	1182.69	1080.6	1167.76	584.254	485.198
ENSG00000111196	MAGOHB	378.598	-1.51338	0.161433	-9.3747	6.93735e-21	7.64693e-20	485.417	523.882	523.836	202.304	157.55
ENSG00000198162	MAN1A2	936.491	-1.00236	0.106922	-9.37475	6.93418e-21	7.64693e-20	1193.74	1133.41	1186.58	576.161	592.555
ENSG00000143970	ASXL2	743.028	1.06118	0.113222	9.37259	7.07752e-21	7.7973e-20	551.736	484.627	517.994	1115.1	1045.68
ENSG00000166974	MAPRE2	500.835	1.2611	0.134564	9.37177	7.13264e-21	7.85385e-20	338.963	331.887	293.4	830.255	709.671
ENSG00000205133	TRIQK	458.771	-1.3681	0.146003	-9.37037	7.22795e-21	7.95458e-20	587.659	656.637	578.362	241.146	230.051
ENSG00000104825	NFKBIB	257.773	1.52249	0.162482	9.37021	7.23912e-21	7.96265e-20	144.612	152.74	144.753	415.937	430.822
ENSG00000163808	KIF15	1175.74	-1.07529	0.11476	-9.36989	7.26101e-21	7.9825e-20	1466.38	1343.25	1655.25	725.057	688.758
ENSG00000188856	RPSAP47	86.3568	8.17143	0.872511	9.36541	7.57522e-21	8.32351e-20	0	2.14121	0	233.054	196.589
ENSG00000115275	MOGS	862.092	1.05387	0.112586	9.36055	7.93231e-21	8.71127e-20	618.055	575.985	615.362	1145.85	1355.21
ENSG00000101187	SLCO4A1	1092.36	-1.25106	0.133709	-9.35658	8.23628e-21	9.04029e-20	1244.4	1697.26	1324.2	611.767	584.189
ENSG00000196214	ZNF766	215.418	-2.01731	0.215632	-9.35536	8.33179e-21	9.1403e-20	302.119	312.616	308.979	90.6321	62.7411
ENSG00000198040	ZNF84	463.537	-1.42542	0.152415	-9.35226	8.57966e-21	9.40724e-20	594.107	685.901	577.713	210.396	249.57
ENSG00000119684	MLH3	412.267	-1.40916	0.150682	-9.35188	8.60995e-21	9.43547e-20	567.395	538.871	540.713	223.343	191.012
ENSG00000275221	H2AC15	697.326	-9.5962	1.02648	-9.34862	8.88021e-21	9.7265e-20	1256.37	1189.08	1037.94	3.23686	0
ENSG00000100075	SLC25A1	1051.16	-1.21804	0.1303	-9.34796	8.93544e-21	9.78184e-20	1237.03	1604.48	1243.71	569.688	600.92
ENSG00000198755	RPL10A	9070.83	0.690742	0.0738949	9.34763	8.96345e-21	9.80732e-20	7398.24	7437.13	7013.05	11274	12231.7
ENSG00000113758	DBN1	1497.65	1.01876	0.108994	9.34695	9.02111e-21	9.86521e-20	1029.79	1172.67	984.059	1966.39	2335.36
ENSG00000101350	KIF3B	1771.02	-0.843645	0.0902876	-9.34397	9.27873e-21	1.01416e-19	2151.68	2201.16	2105.08	1150.7	1246.46
ENSG00000228794	LINC01128	199.811	1.7708	0.189537	9.34277	9.38504e-21	1.02524e-19	113.295	87.7896	104.508	356.055	337.408
ENSG00000061676	NCKAP1	3727.62	-0.797188	0.0853497	-9.34025	9.61042e-21	1.04931e-19	4544.69	4340.94	4587.3	2401.75	2763.4
ENSG00000163428	LRRC58	1328.93	-1.10757	0.118586	-9.33983	9.64931e-21	1.053e-19	1757.45	1507.41	1807.79	870.716	701.306
ENSG00000071967	CYBRD1	1812.69	-0.928631	0.0994775	-9.33508	1.00913e-20	1.10065e-19	2187.6	2444.55	2081.06	1144.23	1206.02
ENSG00000140262	TCF12	1166.1	-0.994732	0.106577	-9.33346	1.02472e-20	1.11706e-19	1461.78	1534.53	1374.18	686.215	773.807
ENSG00000198246	SLC29A3	117.416	2.26874	0.243285	9.32546	1.10505e-20	1.20401e-19	51.5814	39.9692	48.0346	241.146	206.348
ENSG00000116754	SRSF11	1796.59	0.898565	0.0963862	9.32255	1.13578e-20	1.23684e-19	1218.61	1452.45	1332.63	2448.69	2530.56
ENSG00000086015	MAST2	754.343	1.03384	0.110911	9.32129	1.1493e-20	1.25091e-19	521.34	532.447	541.362	1027.7	1148.86
ENSG00000151779	NBAS	910.785	-0.993059	0.106546	-9.32049	1.15801e-20	1.25972e-19	1134.79	1134.84	1141.79	568.069	574.429
ENSG00000112312	GMNN	1437.41	0.856775	0.0919982	9.31296	1.24323e-20	1.35134e-19	1116.37	1029.92	1109.99	1985.81	1944.97
ENSG00000213799	ZNF845	328.612	-1.56502	0.168048	-9.31293	1.24353e-20	1.35134e-19	415.414	463.215	462.17	148.896	153.367
ENSG00000011007	ELOA	1107.09	0.925428	0.0994058	9.3096	1.28317e-20	1.39369e-19	828.065	765.125	849.692	1531.04	1561.56
ENSG00000104976	SNAPC2	343.524	1.3883	0.149129	9.30944	1.28508e-20	1.39503e-19	205.404	216.262	204.471	501.714	589.766
ENSG00000143258	USP21	215.757	1.63732	0.175943	9.30594	1.32811e-20	1.44085e-19	113.295	118.48	118.788	375.476	352.744
ENSG00000179041	RRS1	297.124	1.57357	0.169094	9.3059	1.32868e-20	1.44085e-19	177.771	137.037	183.051	517.898	469.861
ENSG00000204842	ATXN2	556.2	1.16117	0.124833	9.30178	1.38109e-20	1.4969e-19	387.781	354.013	374.54	885.282	779.384
ENSG00000134186	PRPF38B	785.301	1.00502	0.108087	9.29827	1.42748e-20	1.54637e-19	548.973	558.856	570.573	1171.74	1076.36
ENSG00000009335	UBE3C	3980.97	-0.740727	0.0796696	-9.29748	1.4381e-20	1.55707e-19	4831.15	4506.53	4891.74	2773.99	2901.43
ENSG00000204308	RNF5	1000.18	0.994801	0.107154	9.28382	1.63504e-20	1.76938e-19	688.98	781.541	676.379	1469.54	1384.49
ENSG00000135632	SMYD5	557.035	1.1451	0.123426	9.27762	1.73313e-20	1.87455e-19	386.86	352.586	386.873	793.031	865.827
ENSG00000172201	ID4	45.3237	4.33026	0.46679	9.27666	1.74868e-20	1.89038e-19	5.52657	5.70989	4.54381	123.001	87.8375
ENSG00000204764	RANBP17	197.15	-2.0835	0.224694	-9.27264	1.8159e-20	1.96203e-19	285.54	296.201	269.383	76.0663	58.5583
ENSG00000183779	ZNF703	121.785	2.19511	0.236794	9.27012	1.85938e-20	2.00796e-19	58.029	43.5379	49.3328	226.58	231.445
ENSG00000061794	MRPS35	1368.78	-0.936086	0.100983	-9.2697	1.86675e-20	2.01486e-19	1662.58	1715.11	1695.49	956.493	814.24
ENSG00000205413	SAMD9	910.069	-1.14451	0.123475	-9.26911	1.87699e-20	2.02487e-19	1179	1030.64	1285.9	538.938	515.871
ENSG00000279602	AC109326.1	113.392	-3.66183	0.395066	-9.26891	1.88054e-20	2.02764e-19	201.72	170.583	166.823	9.71059	18.1252
ENSG00000102854	MSLN	227.336	1.60601	0.173272	9.26874	1.88361e-20	2.0299e-19	118.821	129.9	125.928	398.134	363.898
ENSG00000170915	PAQR8	180.227	-2.24579	0.242357	-9.26646	1.92429e-20	2.07266e-19	259.749	291.918	238.225	58.2635	52.9814
ENSG00000122958	VPS26A	1658.18	0.868671	0.0938176	9.25915	2.06071e-20	2.21844e-19	1268.35	1196.22	1273.56	2419.55	2133.2
ENSG00000180530	NRIP1	382.15	-1.44228	0.155797	-9.25739	2.09495e-20	2.25414e-19	517.656	527.451	490.082	174.791	200.771
ENSG00000100599	RIN3	120.664	2.40355	0.259713	9.25461	2.15005e-20	2.31223e-19	59.8712	38.5418	36.3505	212.014	256.541
ENSG00000204348	DXO	176.279	1.85715	0.200725	9.25221	2.19895e-20	2.36359e-19	99.4783	79.2247	80.4903	294.554	327.648
ENSG00000100697	DICER1	1462.83	-0.947622	0.10243	-9.25143	2.21505e-20	2.37966e-19	1864.3	1674.43	1895.42	990.48	889.529
ENSG00000160796	NBEAL2	295.15	1.44139	0.156025	9.23821	2.50661e-20	2.69149e-19	163.955	178.434	181.752	498.477	453.13
ENSG00000111266	DUSP16	244.567	-1.8941	0.205075	-9.23617	2.55475e-20	2.74176e-19	338.042	389.7	308.979	95.4874	90.626
ENSG00000073792	IGF2BP2	694.766	1.10771	0.119948	9.23491	2.58513e-20	2.77293e-19	513.05	448.94	464.118	1094.06	953.664
ENSG00000162078	ZG16B	117.072	-4.6742	0.506194	-9.23401	2.60675e-20	2.79468e-19	159.35	199.132	212.261	4.85529	9.75972
ENSG00000146433	TMEM181	652.566	-1.13188	0.122589	-9.23309	2.62946e-20	2.81757e-19	812.406	853.629	834.763	398.134	363.898
ENSG00000164506	STXBP5	431.304	-1.33188	0.144351	-9.22672	2.79044e-20	2.98853e-19	564.632	574.558	565.38	233.054	218.897
ENSG00000105855	ITGB8	153.109	-2.53489	0.274752	-9.22611	2.80628e-20	3.00394e-19	221.984	255.518	209.664	32.3686	46.0101
ENSG00000090889	KIF4A	1768.41	-0.911295	0.0987887	-9.22469	2.8437e-20	3.04242e-19	2152.6	2015.59	2358.89	1181.45	1133.52
ENSG00000156504	PABIR2	484.831	1.41097	0.152962	9.22436	2.85265e-20	3.05043e-19	301.198	261.941	310.277	898.229	652.507
ENSG00000079332	SAR1A	3643.47	-0.806195	0.0874069	-9.22347	2.87638e-20	3.07421e-19	4646.93	4079	4465.27	2404.99	2621.18
ENSG00000073417	PDE8A	674.685	-1.11243	0.120611	-9.22325	2.88226e-20	3.07892e-19	832.671	867.903	876.955	411.081	384.812
ENSG00000100815	TRIP11	1115.98	-0.991149	0.107517	-9.21852	3.01218e-20	3.21605e-19	1347.56	1362.52	1466.35	750.952	652.507
ENSG00000037042	TUBG2	128.632	2.13296	0.23145	9.21564	3.09415e-20	3.30186e-19	52.5025	62.8088	48.6837	228.199	250.964
ENSG00000189339	SLC35E2B	518.754	1.17338	0.127354	9.21355	3.15516e-20	3.36523e-19	322.384	370.429	342.084	805.979	752.893
ENSG00000133275	CSNK1G2	907.939	-1.14381	0.124208	-9.20889	3.2951e-20	3.51268e-19	1195.58	1176.24	1118.43	449.924	599.526
ENSG00000105397	TYK2	1186.33	0.902195	0.0979867	9.20732	3.34375e-20	3.55985e-19	871.357	900.735	869.815	1555.31	1734.44
ENSG00000136021	SCYL2	1580.03	-0.859947	0.0933984	-9.20729	3.34449e-20	3.55985e-19	1846.8	2002.03	1929.17	1037.41	1084.72
ENSG00000163694	RBM47	147.119	-2.54938	0.276885	-9.20735	3.34262e-20	3.55985e-19	227.511	231.964	200.577	42.0792	33.4619
ENSG00000114315	HES1	289.039	-1.70309	0.185017	-9.20508	3.41407e-20	3.63205e-19	435.678	406.83	357.663	118.145	126.876
ENSG00000067177	PHKA1	304.126	-1.66037	0.180391	-9.20429	3.43946e-20	3.65718e-19	440.284	371.857	443.995	127.856	136.636
ENSG00000183530	PRR14L	604.472	-1.24438	0.135208	-9.20345	3.46634e-20	3.68388e-19	804.117	760.843	791.921	375.476	290.003
ENSG00000147316	MCPH1	339.177	-1.50905	0.163979	-9.20266	3.49194e-20	3.70918e-19	445.81	443.23	484.889	160.225	161.733
ENSG00000139370	SLC15A4	571.039	-1.17539	0.127741	-9.20136	3.5344e-20	3.75236e-19	739.64	727.297	738.045	315.594	334.619
ENSG00000117152	RGS4	137.857	2.04615	0.222391	9.20068	3.55677e-20	3.77418e-19	69.0822	60.6676	54.5257	263.804	241.205
ENSG00000143344	RGL1	383.218	-1.4615	0.158887	-9.19838	3.63386e-20	3.85401e-19	525.946	547.436	469.311	189.356	184.041
ENSG00000112893	MAN2A1	1912.24	-0.827763	0.0900309	-9.19422	3.77734e-20	4.00413e-19	2322.08	2206.16	2422.5	1291.51	1318.96
ENSG00000127337	YEATS4	790.008	-1.06137	0.115449	-9.19344	3.80467e-20	4.02977e-19	961.624	989.952	1042.48	459.634	496.352
ENSG00000219481	NBPF1	931.267	1.04919	0.114124	9.19342	3.80541e-20	4.02977e-19	671.479	575.271	710.133	1340.06	1359.39
ENSG00000112159	MDN1	1206.05	-1.16207	0.126404	-9.19333	3.80876e-20	4.03126e-19	1622.97	1320.41	1701.33	752.57	632.988
ENSG00000118596	SLC16A7	572.734	-1.43103	0.155698	-9.19107	3.8897e-20	4.11483e-19	744.245	715.164	834.114	341.489	228.656
ENSG00000070444	MNT	107.624	2.31979	0.252528	9.18627	4.06712e-20	4.30033e-19	47.897	42.1104	35.0522	203.922	209.137
ENSG00000146083	RNF44	156.288	2.15039	0.234089	9.18619	4.06986e-20	4.30104e-19	68.1611	79.9385	49.9819	255.712	327.648
ENSG00000100077	GRK3	127.977	-3.13459	0.341311	-9.18397	4.15494e-20	4.38871e-19	223.826	157.736	212.91	25.8949	19.5194
ENSG00000167106	EEIG1	302.252	1.48945	0.162238	9.18065	4.28481e-20	4.52359e-19	187.904	173.438	166.174	438.595	545.15
ENSG00000062194	GPBP1	1772.52	-0.842755	0.0917991	-9.18043	4.29375e-20	4.53072e-19	2096.41	2135.5	2227.12	1257.52	1146.07
ENSG00000234072	GTF3C2-AS2	67.6132	2.95671	0.322093	9.17967	4.32402e-20	4.56034e-19	20.2641	18.5571	16.2279	140.803	142.213
ENSG00000179526	SHARPIN	603.495	1.27983	0.139458	9.17717	4.42583e-20	4.66533e-19	381.334	433.238	338.838	835.11	1028.95
ENSG00000145414	NAF1	178.539	1.82494	0.198869	9.17658	4.45006e-20	4.68849e-19	74.6088	97.7819	92.1744	317.212	310.917
ENSG00000183780	SLC35F3	218.125	-2.01343	0.219479	-9.1737	4.5706e-20	4.81305e-19	291.066	300.483	345.33	63.1188	90.626
ENSG00000106392	C1GALT1	1132.66	-0.930883	0.101517	-9.1697	4.74318e-20	4.99225e-19	1405.59	1369.66	1419.62	767.136	701.306
ENSG00000066654	THUMPD1	930.492	-0.978004	0.106669	-9.16861	4.79154e-20	5.04059e-19	1164.27	1141.98	1169.06	606.912	570.247
ENSG00000164024	METAP1	1052.68	0.910459	0.0993043	9.16837	4.80213e-20	5.04918e-19	765.431	774.404	796.465	1403.18	1523.91
ENSG00000145734	BDP1	1245.72	-1.05617	0.1152	-9.16808	4.81536e-20	5.06052e-19	1522.57	1449.6	1742.23	815.689	698.517
ENSG00000165716	DIPK1B	57.1069	3.37252	0.367965	9.16533	4.93975e-20	5.18861e-19	10.1321	11.4198	14.2805	111.672	138.03
ENSG00000178104	PDE4DIP	312.195	1.41151	0.154016	9.16466	4.9705e-20	5.21827e-19	198.036	172.01	193.436	477.437	520.054
ENSG00000047410	TPR	4788.5	-0.790617	0.086291	-9.16222	5.08401e-20	5.33474e-19	5450.12	5583.56	6245.79	3461.82	3201.19
ENSG00000185862	EVI2B	129.898	2.73581	0.298752	9.15745	5.31395e-20	5.5732e-19	39.6071	37.828	41.5434	367.384	163.127
ENSG00000147140	NONO	6718.85	-0.660107	0.0721077	-9.15447	5.46267e-20	5.72628e-19	7653.38	7951.02	8022.42	4881.19	5086.21
ENSG00000151651	ADAM8	753.739	-1.18042	0.128998	-9.15068	5.65758e-20	5.92469e-19	939.518	1064.89	906.166	467.727	390.389
ENSG00000170185	USP38	1124.8	-0.94844	0.103647	-9.15068	5.65765e-20	5.92469e-19	1447.04	1311.13	1422.21	718.583	725.008
ENSG00000025039	RRAGD	370.35	-1.44271	0.157685	-9.14934	5.728e-20	5.99533e-19	514.893	471.78	501.117	171.554	192.406
ENSG00000039319	ZFYVE16	1182.52	-0.927773	0.101473	-9.14306	6.07084e-20	6.35096e-19	1439.67	1419.62	1517.63	799.505	736.162
ENSG00000131018	SYNE1	831.096	-1.11089	0.121502	-9.143	6.07424e-20	6.35131e-19	1039	987.811	1146.99	524.372	457.313
ENSG00000125249	RAP2A	1290.36	-0.94134	0.102961	-9.14272	6.08991e-20	6.36449e-19	1674.55	1504.56	1609.16	877.19	786.355
ENSG00000111786	SRSF9	1162.42	0.87158	0.0953638	9.13953	6.27247e-20	6.55199e-19	882.41	892.17	844.5	1571.5	1621.51
ENSG00000105926	PALS2	537.247	-1.21905	0.133394	-9.13866	6.32329e-20	6.60174e-19	705.559	672.34	709.483	317.212	281.638
ENSG00000189410	SH2D5	181.361	1.89365	0.207277	9.13585	6.48968e-20	6.77206e-19	93.9518	71.3736	95.42	356.055	290.003
ENSG00000120063	GNA13	2679.44	-0.740875	0.0810994	-9.1354	6.51668e-20	6.79681e-19	3274.5	3138.3	3163.79	1945.35	1875.26
ENSG00000196591	HDAC2	2449.67	0.761366	0.0833537	9.13416	6.59166e-20	6.87156e-19	1921.41	1927.09	1900.61	3406.8	3092.44
ENSG00000100207	TCF20	842.386	-1.01059	0.110693	-9.12963	6.87365e-20	7.16192e-19	1048.21	1027.07	1089.22	525.99	521.448
ENSG00000083168	KAT6A	980.034	-0.958556	0.104997	-9.12941	6.88765e-20	7.17291e-19	1225.06	1195.51	1228.78	605.293	645.536
ENSG00000081665	ZNF506	292.523	-1.62372	0.177921	-9.12606	7.1035e-20	7.39399e-19	386.86	429.669	386.224	124.619	135.242
ENSG00000176248	ANAPC2	462.796	1.16804	0.128011	9.12447	7.20908e-20	7.50011e-19	299.356	318.326	308.33	689.452	698.517
ENSG00000181852	RNF41	744.444	-1.16377	0.127594	-9.12093	7.44835e-20	7.74516e-19	904.516	1066.32	897.078	440.213	414.091
ENSG00000105939	ZC3HAV1	1510.63	-0.902626	0.0989854	-9.11879	7.59693e-20	7.89571e-19	1941.67	1717.96	1909.05	969.44	1015.01
ENSG00000104064	GABPB1	693.659	-1.07811	0.118234	-9.11848	7.61864e-20	7.91431e-19	864.909	870.045	900.973	412.7	419.668
ENSG00000198718	TOGARAM1	381.953	-1.39726	0.15327	-9.11633	7.77135e-20	8.0689e-19	491.865	519.6	512.801	186.12	199.377
ENSG00000127603	MACF1	5470.52	-0.799945	0.087771	-9.114	7.94003e-20	8.23992e-19	6788.48	6150.98	6837.14	4063.88	3512.11
[truncated: 61,091 more rows]

## Sheet: Downreg.20.3x2
GeneID	symbol	baseMean	log2FoldChange	lfcSE	stat	pvalue	padj	MDAMB231.rep1	MDAMB231.rep2	MDAMB231.rep3	MDAMB231.25.rep1	MDAMB231.25.rep2	MDAMB231.25.rep3
ENSG00000124635	H2BC11	3544.96	-5.66637	0.141783	-39.965	0	0	6073.71	5895.46	5524.62	127.856	103.174
ENSG00000158373	H2BC5	3882.75	-3.99093	0.105448	-37.8475	0	0	6513.07	6071.75	6044.57	438.595	345.773
ENSG00000168298	H1-4	10008.5	-8.63187	0.208689	-41.3624	0	0	17247.5	17322.4	15387.9	46.9345	37.6446
ENSG00000227234	SPANXB1	2860.31	-4.57309	0.12228	-37.3985	4.12761e-306	3.89215e-303	4417.58	4953.33	4540.56	199.067	191.012
ENSG00000184678	H2BC21	3360.05	-6.57221	0.184096	-35.7	3.95111e-279	3.27863e-276	5635.26	5893.32	5154.63	59.8819	57.1641
ENSG00000287080	H3C3	4518.55	-7.64719	0.221025	-34.5988	2.63258e-262	2.0227e-259	7816.42	7827.55	6874.14	35.6055	39.0389
ENSG00000286522	H3C2	6146.9	-8.98355	0.288917	-31.0939	2.91657e-212	1.55139e-209	10741.8	10369.9	9582.89	16.1843	23.7022
ENSG00000083857	FAT1	11659.6	-2.20639	0.072561	-30.4074	4.38613e-203	2.21927e-200	16526.3	16971.9	17439.1	3796.84	3563.69
ENSG00000197594	ENPP1	3818.36	-3.0236	0.100497	-30.0865	7.28649e-199	3.35907e-196	5734.74	6496.43	5414.27	718.583	727.797
ENSG00000113594	LIFR	2178.82	-3.03225	0.102898	-29.4684	7.32349e-191	3.10053e-188	3192.52	3510.16	3370.21	412.7	408.514
ENSG00000278828	H3C10	2225.95	-6.70684	0.227625	-29.4644	8.24092e-191	3.41916e-188	3797.68	3803.5	3456.54	46.9345	25.0964
ENSG00000153292	ADGRF1	1778.25	-6.0996	0.20885	-29.2057	1.64201e-187	6.6791e-185	2969.61	2897.06	2937.25	56.6451	30.6734
ENSG00000274641	H2BC17	2675.37	-7.49075	0.263525	-28.4251	9.88978e-178	3.79932e-175	4573.24	4440.87	4314.02	19.4212	29.2792
ENSG00000197061	H4C3	3989.22	-8.58748	0.312647	-27.467	4.35463e-166	1.53113e-163	7196.52	6394.36	6319.79	24.2765	11.154
ENSG00000099250	NRP1	8264.27	-2.04373	0.0763537	-26.7666	7.90645e-158	2.5628e-155	11433.6	12491.8	11645.1	2835.49	2915.37
ENSG00000131263	RLIM	2708.62	-2.39422	0.090476	-26.4625	2.62307e-154	7.88631e-152	3951.5	3902	4164.08	786.557	738.951
ENSG00000091136	LAMB1	2436.92	-2.56505	0.0978741	-26.2076	2.17475e-151	6.35426e-149	3553.59	3625.78	3773.96	564.832	666.45
ENSG00000078269	SYNJ2	3987.35	-2.06373	0.0795994	-25.9264	3.35577e-148	9.04097e-146	5822.25	5726.31	5645.36	1401.56	1341.26
ENSG00000065534	MYLK	1334.76	-3.42612	0.132791	-25.8008	8.69022e-147	2.31126e-144	1984.04	2082.68	2214.78	224.962	167.31
ENSG00000116747	RO60	2342.94	-2.37415	0.0921267	-25.7704	1.90297e-146	4.99711e-144	3490.95	3451.63	3435.77	699.162	637.171
ENSG00000158406	H4C8	1227.84	-3.20382	0.124574	-25.7183	7.30624e-146	1.8946e-143	1949.96	1923.52	1850.63	218.488	196.589
ENSG00000150687	PRSS23	10475.4	-2.35612	0.0923948	-25.5006	1.94065e-143	4.90961e-141	15098.6	15922.7	15325.6	2665.56	3364.32
ENSG00000054654	SYNE2	1900.96	-2.84122	0.1133	-25.077	8.86486e-139	2.13839e-136	2895	2745.74	3052.14	456.398	355.533
ENSG00000149177	PTPRJ	3242.55	-2.42537	0.0975871	-24.8534	2.37723e-136	5.60404e-134	4898.39	4954.04	4567.18	987.243	805.874
ENSG00000136205	TNS3	2690.17	-2.24578	0.0909639	-24.6887	1.41542e-134	3.26253e-132	3860.31	4024.76	3905.73	882.045	777.989
ENSG00000148943	LIN7C	2382.13	-2.40775	0.0976609	-24.6542	3.31857e-134	7.56524e-132	3661.36	3278.9	3640.24	684.596	645.536
ENSG00000200087	SNORA73B	2757.92	-8.18968	0.335581	-24.4045	1.53214e-131	3.17843e-129	4550.21	5343.03	3865.48	11.329	19.5194
ENSG00000205426	KRT81	2046.92	-3.05544	0.127171	-24.0263	1.47773e-127	2.865e-125	3303.97	2913.47	3261.16	304.265	451.736
ENSG00000107290	SETX	2620.64	-2.1082	0.0882722	-23.8829	4.60911e-126	8.69237e-124	3638.33	3819.2	3890.8	872.334	882.558
ENSG00000164741	DLC1	1546.02	-2.97879	0.125226	-23.7873	4.52347e-125	8.37851e-123	2445.51	2125.51	2558.16	271.896	329.042
ENSG00000137628	DDX60	832.695	-4.04029	0.170893	-23.6423	1.41663e-123	2.55547e-121	1387.17	1291.15	1322.25	89.0137	73.8951
ENSG00000113441	LNPEP	2104.61	-2.16725	0.0927773	-23.3597	1.09961e-120	1.94969e-118	2970.53	3129.02	3062.53	695.925	665.055
ENSG00000181826	RELL1	939.12	-3.38683	0.14551	-23.2756	7.83441e-120	1.34318e-117	1518.89	1410.34	1483.23	161.843	121.299
ENSG00000177119	ANO6	2299.17	-2.13552	0.0926722	-23.0438	1.69832e-117	2.88784e-115	3256.07	3409.52	3317.63	713.728	798.903
ENSG00000148154	UGCG	3560.39	-2.17838	0.0952423	-22.8719	8.84314e-116	1.47944e-113	4756.54	5562.86	5194.87	1205.73	1081.94
ENSG00000196787	H2AC11	3276.76	-9.02263	0.394799	-22.8537	1.34261e-115	2.2282e-113	5804.75	5459.37	5098.8	9.71059	11.154
ENSG00000233822	H2BC15	813.864	-5.21017	0.231985	-22.4591	1.04333e-111	1.60325e-109	1376.12	1366.81	1254.09	38.8423	33.4619
ENSG00000003436	TFPI	1534.06	-2.97266	0.132923	-22.3638	8.87286e-111	1.35344e-108	2201.42	2705.06	2161.56	331.778	270.484
ENSG00000006468	ETV1	2272.06	-2.56782	0.116053	-22.1263	1.76481e-108	2.65297e-106	3339.89	3822.06	3048.25	623.096	527.025
ENSG00000112419	PHACTR2	1343.6	-2.37287	0.109201	-21.7294	1.08181e-104	1.50619e-102	1905.75	1972.05	2073.28	393.279	373.658
ENSG00000197321	SVIL	1661.93	-2.19467	0.101839	-21.5504	5.24469e-103	7.15797e-101	2427.09	2527.34	2299.82	513.043	542.362
ENSG00000134955	SLC37A2	1663.8	-2.17825	0.101191	-21.5262	8.84652e-103	1.19948e-100	2419.72	2522.34	2308.26	548.648	520.054
ENSG00000102271	KLHL4	1085.1	-2.58189	0.120489	-21.4284	7.26857e-102	9.66579e-100	1587.97	1600.2	1692.24	291.318	253.753
ENSG00000132470	ITGB4	2143.9	-2.24926	0.104995	-21.4226	8.22783e-102	1.08717e-99	3116.07	3306.74	2981.39	587.49	727.797
ENSG00000221963	APOL6	968.581	-3.09547	0.144812	-21.3758	2.24298e-101	2.92646e-99	1498.62	1494.56	1496.21	216.87	136.636
ENSG00000029993	HMGB3	4730.56	-2.45311	0.11496	-21.3388	4.95854e-101	6.38912e-99	6102.26	8335.73	6646.94	1306.07	1261.79
ENSG00000085224	ATRX	1586.07	-2.26518	0.106601	-21.2491	3.36147e-100	4.20082e-98	2170.1	2330.35	2462.74	500.095	467.072
ENSG00000263934	SNORD3A	21432.5	-10.1096	0.476098	-21.2344	4.59822e-100	5.71198e-98	40016.1	38544.6	28537.7	19.4212	44.6159
ENSG00000167680	SEMA6B	859.178	-3.37541	0.159211	-21.2008	9.38904e-100	1.13904e-97	1350.33	1471.72	1216.44	106.816	150.579
ENSG00000145362	ANK2	708.384	-3.23696	0.154328	-20.9745	1.12097e-97	1.29192e-95	1071.23	1103.44	1132.71	123.001	111.54
ENSG00000178695	KCTD12	1425.01	-2.56275	0.122214	-20.9695	1.24673e-97	1.42891e-95	2262.21	1982.76	2155.06	412.7	312.311
ENSG00000278705	H4C2	3052.69	-9.26772	0.442287	-20.9541	1.7217e-97	1.96245e-95	5333.14	5005.43	4907.96	11.329	5.57698
ENSG00000166068	SPRED1	2076.82	-2.18909	0.105406	-20.7681	8.40513e-96	9.17708e-94	3084.75	3137.58	2834.69	733.149	593.949
ENSG00000106546	AHR	1642.9	-2.17859	0.105232	-20.7027	3.27268e-95	3.55454e-93	2320.24	2574.45	2265.41	525.99	528.419
ENSG00000069122	ADGRF5	3725.7	-2.16064	0.10542	-20.4955	2.36116e-93	2.53794e-91	5290.77	5959.7	4963.79	1082.73	1331.51
ENSG00000212232	SNORD17	938.022	-6.20508	0.303145	-20.4691	4.06448e-93	4.34627e-91	1695.74	1706.54	1245.65	22.658	19.5194
ENSG00000124171	PARD6B	716.481	-3.28552	0.160693	-20.446	6.52285e-93	6.9039e-91	1072.16	1056.33	1224.23	118.145	111.54
ENSG00000164056	SPRY1	957.704	-2.83815	0.140505	-20.1997	9.85304e-91	9.92239e-89	1547.44	1507.41	1323.55	233.054	177.069
ENSG00000071794	HLTF	1428.55	-2.19947	0.109047	-20.17	1.796e-90	1.7742e-88	1941.67	2151.91	2142.08	479.056	428.034
ENSG00000184260	H2AC20	2043.1	-8.56375	0.426601	-20.0744	1.23665e-89	1.20442e-87	3646.62	3405.24	3146.26	4.85529	12.5482
ENSG00000173193	PARP14	1007.81	-2.5644	0.127827	-20.0615	1.60091e-89	1.54469e-87	1497.7	1577.36	1451.42	288.081	224.474
ENSG00000276168	RN7SL1	195107	-11.8956	0.60136	-19.7811	4.33402e-87	3.99596e-85	341177	375128	259059	40.4608	129.665
ENSG00000177888	ZBTB41	1030.49	-2.51985	0.130342	-19.3326	2.85785e-83	2.46001e-81	1471.91	1630.89	1510.49	309.12	230.051
ENSG00000112297	CRYBG1	995.233	-2.32457	0.1208	-19.243	1.61454e-82	1.37269e-80	1483.89	1401.78	1504.65	313.976	271.878
ENSG00000181467	RAP2B	1374.72	-2.13359	0.110997	-19.2221	2.41823e-82	2.03928e-80	2148.92	1872.13	1947.35	435.358	469.861
ENSG00000135679	MDM2	1717.12	-2.02757	0.105871	-19.1513	9.44718e-82	7.87075e-80	2350.64	2412.43	2613.34	657.083	552.122
ENSG00000197712	FAM114A1	1229.86	-2.18147	0.114906	-18.9847	2.2816e-80	1.85615e-78	1683.76	1897.11	1781.82	364.147	422.457
ENSG00000197837	H4C16	1059.52	-7.29001	0.38472	-18.9489	4.51176e-80	3.65611e-78	1846.8	1748.65	1679.91	9.71059	12.5482
ENSG00000168264	IRF2BP2	1094.48	-2.3141	0.123816	-18.6898	5.99023e-78	4.65421e-76	1644.16	1682.28	1501.4	284.844	359.716
ENSG00000135272	MDFIC	1028.82	-2.18067	0.116777	-18.6738	8.09563e-78	6.26656e-76	1548.36	1428.19	1509.19	313.976	344.379
ENSG00000127914	AKAP9	1310.8	-2.14226	0.11508	-18.6154	2.41016e-77	1.84498e-75	1812.72	1894.26	1984.35	480.674	382.023
ENSG00000162337	LRP5	1908.77	-2.44532	0.132629	-18.4373	6.59582e-76	4.88679e-74	2746.71	3350.28	2407.57	477.437	561.881
ENSG00000123094	RASSF8	745.257	-2.42439	0.132014	-18.3646	2.52111e-75	1.8351e-73	1117.29	1109.86	1087.92	200.685	210.531
ENSG00000277027	RMRP	79876.9	-11.5586	0.632104	-18.286	1.07014e-74	7.62889e-73	134981	153993	110323	19.4212	68.3181
ENSG00000118898	PPL	469.373	-4.14049	0.227914	-18.1669	9.44561e-74	6.55348e-72	710.165	824.365	726.36	46.9345	39.0389
ENSG00000276410	H2BC3	2413.26	-9.38865	0.517447	-18.1442	1.42788e-73	9.77604e-72	4319.02	3861.31	3873.92	6.47372	5.57698
ENSG00000156299	TIAM1	533.789	-3.43393	0.189657	-18.106	2.85938e-73	1.94485e-71	893.463	872.186	747.132	90.6321	65.5296
ENSG00000169247	SH3TC2	1036.15	-2.21123	0.122382	-18.0683	5.66694e-73	3.81691e-71	1558.49	1377.51	1593.58	312.357	338.802
ENSG00000276368	H2AC14	934.498	-7.2076	0.398927	-18.0675	5.74918e-73	3.85977e-71	1646.92	1562.37	1442.34	9.71059	11.154
ENSG00000166575	TMEM135	719.488	-2.40791	0.133714	-18.0079	1.69063e-72	1.12051e-70	1039	1087.02	1069.74	202.304	199.377
ENSG00000169083	AR	425.503	-4.21824	0.238823	-17.6626	8.13937e-70	5.1479e-68	700.954	677.336	675.08	42.0792	32.0677
ENSG00000180801	ARSJ	941.747	-2.21531	0.126098	-17.5681	4.3252e-69	2.6784e-67	1281.24	1345.39	1489.72	310.739	281.638
ENSG00000257093	DENND11	695.909	-2.3662	0.135059	-17.5198	1.01247e-68	6.21412e-67	1033.47	1052.76	995.094	197.449	200.771
ENSG00000139629	GALNT6	786.134	-2.71837	0.156655	-17.3525	1.88713e-67	1.13474e-65	1041.76	1391.79	1135.95	171.554	189.617
ENSG00000066279	ASPM	3958.91	-2.08858	0.120711	-17.3023	4.52167e-67	2.68774e-65	5678.56	4978.31	6452.21	1531.04	1154.44
ENSG00000198756	COLGALT2	742.336	-3.15812	0.18271	-17.2849	6.11683e-67	3.62553e-65	1075.84	1426.05	951.604	132.711	125.482
ENSG00000144369	FAM171B	607.308	-2.72174	0.158783	-17.1412	7.31192e-66	4.23703e-64	888.857	984.956	882.148	163.462	117.117
ENSG00000065923	SLC9A7	882.683	-2.23176	0.130402	-17.1144	1.15845e-65	6.6204e-64	1396.38	1181.23	1286.55	291.318	257.936
ENSG00000170456	DENND5B	709.95	-2.3569	0.138482	-17.0195	5.88571e-65	3.29997e-63	1059.26	969.254	1112.58	202.304	206.348
ENSG00000179222	MAGED1	628.739	-2.77904	0.166227	-16.7183	9.64196e-63	5.15522e-61	857.54	1078.46	930.832	116.527	160.338
ENSG00000129003	VPS13C	711.737	-2.19162	0.131433	-16.6748	2.00043e-62	1.05864e-60	1056.5	1001.37	1047.02	236.291	217.502
ENSG00000071189	SNX13	777.351	-2.09441	0.126894	-16.5051	3.3699e-61	1.73041e-59	1066.63	1159.82	1134.65	271.896	253.753
ENSG00000082458	DLG3	518.698	-2.79534	0.169661	-16.476	5.45724e-61	2.77477e-59	729.508	874.327	762.711	108.435	118.511
ENSG00000132182	NUP210	447.449	-2.843	0.174346	-16.3066	8.85397e-60	4.38367e-58	658.583	708.74	679.624	95.4874	94.8087
ENSG00000109654	TRIM2	736.69	-2.63499	0.161904	-16.275	1.48465e-59	7.29837e-58	996.626	1294.72	1036.64	150.514	204.954
ENSG00000166073	GPR176	373.232	-3.64341	0.224238	-16.2479	2.31053e-59	1.13315e-57	595.949	629.515	545.906	50.1714	44.6159
ENSG00000180964	TCEAL8	490.667	-2.65057	0.163151	-16.2461	2.3787e-59	1.16382e-57	723.06	775.118	719.22	123.001	112.934
ENSG00000123104	ITPR2	580.38	-2.47892	0.153572	-16.1418	1.29755e-58	6.23096e-57	873.199	787.965	930.832	153.751	156.156
ENSG00000131374	TBC1D5	591.129	-2.26073	0.140917	-16.043	6.3951e-58	2.98798e-56	863.067	865.762	865.92	179.646	181.252
ENSG00000144642	RBMS3	603.707	-2.24377	0.139962	-16.0314	7.71719e-58	3.5976e-56	889.779	879.323	877.604	178.027	193.8
ENSG00000157240	FZD1	604.36	-2.4758	0.154658	-16.0082	1.11975e-57	5.17353e-56	998.468	867.19	832.166	174.791	149.184
ENSG00000205189	ZBTB10	579.348	-2.29755	0.143764	-15.9814	1.72363e-57	7.92833e-56	819.775	864.335	866.569	173.172	172.887
ENSG00000118193	KIF14	1989.43	-2.00966	0.125786	-15.9768	1.85468e-57	8.51226e-56	2792.76	2533.76	3204.68	810.834	605.103
ENSG00000177706	FAM20C	464.483	-2.75155	0.172627	-15.9393	3.38134e-57	1.53829e-55	698.191	753.706	662.098	95.4874	112.934
ENSG00000278463	H2AC4	1428.33	-8.82244	0.55484	-15.9009	6.24786e-57	2.82379e-55	2657.36	2276.82	2196.61	8.09216	2.78849
ENSG00000120337	TNFSF18	532.28	-6.29249	0.396959	-15.8517	1.36756e-56	6.10108e-55	737.798	987.811	913.306	11.329	11.154
ENSG00000142173	COL6A2	422.862	-3.65148	0.230806	-15.8205	2.24545e-56	9.99611e-55	627.266	812.232	567.976	56.6451	50.1929
ENSG00000197714	ZNF460	367.484	-5.06434	0.32084	-15.7846	3.97067e-56	1.75259e-54	595.028	604.535	602.379	14.5659	20.9137
ENSG00000115365	LANCL1	730.344	-2.09655	0.133437	-15.7119	1.25411e-55	5.46567e-54	1045.44	1042.05	1069.74	278.37	216.108
ENSG00000197153	H3C12	856.177	-7.72193	0.492133	-15.6907	1.75035e-55	7.59645e-54	1520.73	1348.96	1398.2	3.23686	9.75972
ENSG00000255248	MIR100HG	728.965	-2.09377	0.134288	-15.5916	8.3034e-55	3.55163e-53	991.099	1121.28	1041.18	224.962	266.301
ENSG00000213186	TRIM59	411.909	-2.88673	0.187473	-15.3981	1.6855e-53	6.85602e-52	654.899	572.417	662.747	76.0663	93.4145
ENSG00000122870	BICC1	667.531	-2.07939	0.135793	-15.3129	6.26793e-53	2.52482e-51	965.308	959.262	960.042	200.685	252.359
ENSG00000163083	INHBB	429.952	-2.66838	0.174927	-15.2543	1.54185e-52	6.1393e-51	603.318	672.34	669.238	110.053	94.8087
ENSG00000119711	ALDH6A1	468.413	-2.43656	0.160242	-15.2055	3.25339e-52	1.28801e-50	701.875	703.744	678.975	137.567	119.905
ENSG00000196747	H2AC13	1066.63	-8.4006	0.5542	-15.1581	6.69942e-52	2.62226e-50	1893.77	1776.49	1652	8.09216	2.78849
ENSG00000112541	PDE10A	630.147	-2.05015	0.135756	-15.1017	1.57817e-51	6.09669e-50	884.252	933.567	895.131	231.436	206.348
ENSG00000178502	KLHL11	502.367	-2.31428	0.153828	-15.0446	3.74458e-51	1.42534e-49	773.72	704.458	736.746	150.514	146.396
ENSG00000160352	ZNF714	530.865	-2.58272	0.171823	-15.0313	4.58268e-51	1.73481e-49	815.17	715.164	856.184	161.843	105.963
ENSG00000178163	ZNF518B	603.261	-2.07762	0.139749	-14.8668	5.41694e-50	1.97148e-48	870.436	829.362	904.218	218.488	193.8
ENSG00000147202	DIAPH2	472.776	-2.34748	0.158202	-14.8385	8.25585e-50	2.96824e-48	698.191	724.442	667.94	131.093	142.213
ENSG00000092140	G2E3	826.126	-2.04066	0.138125	-14.774	2.15408e-49	7.69128e-48	1207.56	1136.98	1207.36	343.107	235.628
ENSG00000170412	GPRC5C	489.621	-6.3745	0.433004	-14.7216	4.68763e-49	1.65664e-47	732.271	1029.92	665.993	12.9474	6.97123
ENSG00000135114	OASL	444.647	-2.64132	0.184898	-14.2853	2.70376e-46	8.7777e-45	744.245	655.924	606.923	131.093	85.049
ENSG00000106665	CLIP2	585.297	-2.16349	0.153273	-14.1152	3.05949e-45	9.58748e-44	869.514	880.037	795.816	224.962	156.156
ENSG00000197442	MAP3K5	327.486	-2.80764	0.200484	-14.0043	1.46672e-44	4.48778e-43	479.891	535.302	479.696	72.8294	69.7123
ENSG00000213096	ZNF254	329.595	-2.76325	0.197543	-13.9881	1.84238e-44	5.60412e-43	492.786	510.321	496.574	84.1584	64.1353
ENSG00000081803	CADPS2	368.88	-2.55505	0.182952	-13.9656	2.52627e-44	7.58429e-43	566.474	546.008	545.257	79.3031	107.357
ENSG00000166750	SLFN5	403.669	-2.68369	0.192373	-13.9504	3.1269e-44	9.36038e-43	585.817	705.885	537.468	87.3953	101.78
ENSG00000250182	EEF1A1P13	274.776	-3.72584	0.267368	-13.9352	3.86897e-44	1.15485e-42	374.886	472.493	460.223	35.6055	30.6734
ENSG00000181450	ZNF678	325.927	-2.83242	0.203274	-13.934	3.93625e-44	1.17324e-42	479.891	470.352	539.415	74.4478	65.5296
ENSG00000109472	CPE	573.845	-2.76665	0.200534	-13.7964	2.67928e-43	7.79546e-42	808.722	1126.28	678.326	126.238	129.665
ENSG00000274290	H2BC6	384.076	-6.40602	0.473299	-13.5348	9.73926e-42	2.65843e-40	653.978	631.657	619.905	6.47372	8.36548
ENSG00000177675	CD163L1	340.981	-2.46105	0.18414	-13.3651	9.66933e-41	2.57828e-39	494.628	530.306	495.924	90.6321	93.4145
ENSG00000262074	SNORD3B-2	285.645	-4.88809	0.365945	-13.3574	1.07193e-40	2.85458e-39	587.659	366.147	443.346	12.9474	18.1252
ENSG00000101670	LIPG	256.892	-3.85664	0.295072	-13.0702	4.87539e-39	1.23492e-37	391.466	489.623	347.926	17.8027	37.6446
ENSG00000133321	PLAAT4	350.574	-2.84525	0.218578	-13.0171	9.78463e-39	2.44852e-37	582.133	602.393	419.329	79.3031	69.7123
ENSG00000185130	H2BC13	603.732	-7.80324	0.600638	-12.9916	1.36559e-38	3.38058e-37	1039.92	1054.9	915.253	1.61843	6.97123
ENSG00000143195	ILDR2	437.911	-2.2749	0.175623	-12.9534	2.24886e-38	5.52755e-37	679.769	543.153	701.694	131.093	133.848
ENSG00000119669	IRF2BPL	651.857	-2.18948	0.171201	-12.7889	1.89054e-37	4.4618e-36	968.072	1129.13	747.132	197.449	217.502
ENSG00000185630	PBX1	225.556	-3.52596	0.278672	-12.6527	1.08056e-36	2.48516e-35	361.07	388.273	316.119	37.2239	25.0964
ENSG00000173041	ZNF680	247.745	-2.84886	0.226157	-12.5968	2.19819e-36	5.00015e-35	383.176	367.574	382.978	53.4082	51.5871
ENSG00000275714	H3C1	969.539	-9.07296	0.728737	-12.4503	1.39402e-35	3.09625e-34	1749.16	1538.1	1554.63	1.61843	4.18274
ENSG00000183098	GPC6	235.544	-2.9191	0.237616	-12.2849	1.09165e-34	2.35652e-33	371.202	359.009	353.119	37.2239	57.1641
ENSG00000278637	H4C1	850.249	-8.88425	0.72857	-12.1941	3.34185e-34	7.00977e-33	1472.83	1417.48	1355.35	0	5.57698
ENSG00000185432	TMT1A	202.428	-3.40541	0.279783	-12.1716	4.40344e-34	9.19932e-33	300.277	338.311	313.523	30.7502	29.2792
ENSG00000138735	PDE5A	264.588	-3.23145	0.266058	-12.1456	6.05121e-34	1.25658e-32	325.147	510.321	400.504	33.9871	52.9814
ENSG00000198771	RCSD1	420.411	-2.21546	0.183513	-12.0725	1.47615e-33	3.02597e-32	595.028	611.672	628.993	171.554	94.8087
ENSG00000106003	LFNG	354.866	-2.50323	0.208911	-11.9823	4.39881e-33	8.83381e-32	515.814	609.531	464.118	66.3557	118.511
ENSG00000113532	ST8SIA4	198.724	-3.86677	0.323752	-11.9436	7.01226e-33	1.39072e-31	339.884	349.017	261.594	19.4212	23.7022
ENSG00000146757	ZNF92	259.757	-2.5017	0.209479	-11.9425	7.10781e-33	1.40832e-31	392.387	377.567	391.417	76.0663	61.3468
ENSG00000165029	ABCA1	1326.78	-4.54308	0.384295	-11.8218	3.01059e-32	5.84235e-31	2147.07	2276.11	2027.19	56.6451	126.876
ENSG00000167232	ZNF91	368.58	-2.03998	0.173805	-11.7371	8.2216e-32	1.57051e-30	514.893	496.047	573.818	142.422	115.722
ENSG00000116678	LEPR	252.196	-2.58095	0.22066	-11.6965	1.32839e-31	2.5075e-30	351.859	410.398	371.294	74.4478	52.9814
ENSG00000172794	RAB37	190.992	-4.68918	0.402113	-11.6613	2.00868e-31	3.75406e-30	303.962	351.872	274.576	16.1843	8.36548
ENSG00000165959	CLMN	244.599	-2.55853	0.220287	-11.6145	3.47745e-31	6.4353e-30	365.675	396.837	336.242	61.5004	62.7411
ENSG00000107518	ATRNL1	280.834	-2.41995	0.208511	-11.6059	3.84769e-31	7.10778e-30	403.44	442.517	401.153	97.1059	59.9526
ENSG00000197457	STMN3	211.911	-2.79037	0.242097	-11.5258	9.7763e-31	1.78529e-29	336.2	326.177	303.786	50.1714	43.2216
ENSG00000067992	PDK3	193.318	-3.0207	0.262145	-11.523	1.01026e-30	1.84003e-29	302.119	299.769	291.453	35.6055	37.6446
ENSG00000158292	GPR153	315.293	-2.22724	0.193516	-11.5093	1.18383e-30	2.1486e-29	427.388	509.608	443.995	82.54	112.934
ENSG00000128881	TTBK2	348.737	-2.06181	0.180117	-11.4471	2.43182e-30	4.35273e-29	509.366	511.035	481.644	144.04	97.5972
ENSG00000110723	EXPH5	187.378	-3.21863	0.283304	-11.361	6.53546e-30	1.14605e-28	317.778	270.506	286.909	22.658	39.0389
ENSG00000127946	HIP1	224.092	-2.58203	0.227458	-11.3517	7.27433e-30	1.27347e-28	350.937	315.471	342.084	53.4082	58.5583
ENSG00000202538	RNU4-2	2899.97	-11.6552	1.02961	-11.32	1.04474e-29	1.81518e-28	4872.6	5934	3690.22	1.61843	1.39425
ENSG00000054793	ATP9A	170.866	-4.44366	0.396748	-11.2002	4.0673e-29	6.95599e-28	264.354	317.613	247.313	9.71059	15.3367
ENSG00000237440	ZNF737	192.882	-2.88939	0.259043	-11.1541	6.84045e-29	1.15936e-27	277.25	316.185	290.804	45.3161	34.8562
ENSG00000231389	HLA-DPA1	229.441	-3.00839	0.269792	-11.1508	7.09975e-29	1.19938e-27	371.202	414.681	274.576	32.3686	54.3756
ENSG00000059377	TBXAS1	293.279	-2.64097	0.236849	-11.1504	7.12568e-29	1.20279e-27	454.1	535.302	336.242	59.8819	80.8663
ENSG00000204524	ZNF805	299.218	-2.05884	0.186776	-11.0231	2.95852e-28	4.82883e-27	436.599	435.379	416.732	118.145	89.2318
ENSG00000198780	FAM169A	197.983	-2.70838	0.24649	-10.9878	4.37475e-28	7.04613e-27	287.382	295.487	314.821	51.7898	40.4331
ENSG00000165474	GJB2	214.497	-2.54161	0.232172	-10.9471	6.85933e-28	1.09291e-26	317.778	325.464	320.014	43.6976	65.5296
ENSG00000115271	GCA	220.631	-2.45869	0.224759	-10.9392	7.48185e-28	1.18663e-26	315.015	339.025	330.4	51.7898	66.9238
ENSG00000214357	NEURL1B	253.198	-2.26948	0.209699	-10.8226	2.6905e-27	4.15905e-26	367.517	354.013	389.469	92.2506	62.7411
ENSG00000118620	ZNF430	245.068	-2.20838	0.204638	-10.7917	3.76886e-27	5.77011e-26	350.016	351.158	369.347	80.9216	73.8951
ENSG00000146411	SLC2A12	187.645	-3.14671	0.29188	-10.7808	4.24163e-27	6.46054e-26	291.987	345.448	235.629	27.5133	37.6446
ENSG00000158528	PPP1R9A	236.169	-2.4317	0.226539	-10.7341	7.03873e-27	1.05964e-25	339.884	383.99	325.856	80.9216	50.1929
ENSG00000114796	KLHL24	468.416	-2.20673	0.206794	-10.6712	1.38878e-26	2.05934e-25	617.134	901.449	528.38	137.567	157.55
ENSG00000154760	SLFN13	219.613	-2.50632	0.235177	-10.6572	1.61405e-26	2.37808e-25	298.435	306.193	377.785	59.8819	55.7698
ENSG00000181722	ZBTB20	162.149	-4.99758	0.471128	-10.6077	2.7443e-26	3.99512e-25	258.828	283.353	251.208	14.5659	2.78849
ENSG00000164684	ZNF704	232.387	-2.47745	0.234588	-10.5609	4.52457e-26	6.52273e-25	371.202	356.868	308.33	80.9216	44.6159
ENSG00000183598	H3C13	633.302	-8.87278	0.841026	-10.5499	5.08244e-26	7.29655e-25	1137.55	1060.61	963.937	1.61843	2.78849
ENSG00000173930	SLCO4C1	166.978	-3.64839	0.347228	-10.5072	8.00316e-26	1.13716e-24	208.168	333.315	250.559	27.5133	15.3367
ENSG00000169851	PCDH7	156.266	-3.20435	0.30652	-10.454	1.40535e-25	1.9712e-24	270.802	227.682	229.787	30.7502	22.3079
ENSG00000199568	RNU5A-1	152.202	-3.94706	0.377881	-10.4453	1.5404e-25	2.15771e-24	270.802	269.792	188.893	16.1843	15.3367
ENSG00000106804	C5	155.137	-3.11883	0.299396	-10.4171	2.07231e-25	2.88525e-24	224.747	234.819	260.945	25.8949	29.2792
ENSG00000115525	ST3GAL5	205.034	-2.45721	0.236033	-10.4105	2.22142e-25	3.08662e-24	289.224	339.738	284.962	58.2635	52.9814
ENSG00000186480	INSIG1	4167.87	-2.80786	0.269867	-10.4046	2.36198e-25	3.27536e-24	5805.67	6761.94	6461.3	689.452	1120.97
ENSG00000183439	TRIM61	143.63	-4.01365	0.387967	-10.3453	4.39355e-25	6.00819e-24	261.591	191.995	236.278	12.9474	15.3367
ENSG00000109265	CRACD	151.061	-3.56316	0.344716	-10.3365	4.81719e-25	6.57019e-24	243.169	276.216	196.033	16.1843	23.7022
ENSG00000075275	CELSR1	239.481	-2.19046	0.214454	-10.2141	1.71388e-24	2.27914e-23	363.833	331.174	348.575	93.869	59.9526
ENSG00000124766	SOX4	1510	-4.26903	0.418743	-10.1949	2.0902e-24	2.77246e-23	2352.48	3226.8	1718.86	97.1059	154.761
ENSG00000034053	APBA2	234.191	-2.19449	0.216502	-10.1361	3.81997e-24	5.00602e-23	326.989	374.712	321.312	61.5004	86.4433
ENSG00000101417	PXMP4	239.919	-2.07427	0.205242	-10.1064	5.17351e-24	6.72459e-23	350.937	339.025	346.628	69.5925	93.4145
ENSG00000133195	SLC39A11	199.081	-2.37375	0.235309	-10.0878	6.25428e-24	8.08885e-23	308.567	304.765	269.383	48.5529	64.1353
ENSG00000185532	PRKG1	157.874	-2.76978	0.274978	-10.0727	7.29176e-24	9.40134e-23	245.011	234.819	239.524	32.3686	37.6446
ENSG00000174501	ANKRD36C	177.364	-2.8616	0.285019	-10.04	1.01645e-23	1.30242e-22	272.644	256.945	281.067	56.6451	19.5194
ENSG00000188352	FOCAD	163.456	-2.66855	0.270421	-9.86812	5.72269e-23	7.04135e-22	244.09	268.365	227.84	32.3686	44.6159
ENSG00000030419	IKZF2	212.209	-2.10843	0.21462	-9.82404	8.87144e-23	1.08258e-21	302.119	305.479	311.576	67.9741	73.8951
ENSG00000187908	DMBT1	191.552	-2.38374	0.243571	-9.78666	1.28472e-22	1.55857e-21	255.144	298.342	294.699	66.3557	43.2216
ENSG00000163131	CTSS	167.55	-2.52562	0.259142	-9.7461	1.91699e-22	2.30272e-21	250.538	270.506	229.787	43.6976	43.2216
ENSG00000178401	DNAJC22	206.474	-2.26178	0.233695	-9.67833	3.7277e-22	4.4164e-21	279.092	350.445	276.523	66.3557	59.9526
ENSG00000168685	IL7R	221.848	-2.24171	0.232622	-9.63671	5.59538e-22	6.57349e-21	369.359	266.224	336.242	76.0663	61.3468
ENSG00000187837	H1-2	11871.6	-2.9376	0.304897	-9.63472	5.70499e-22	6.68644e-21	18984.7	18501.5	17119.1	3037.8	1714.92
ENSG00000119630	PGF	236.953	-2.25437	0.235442	-9.57504	1.01818e-21	1.17737e-20	309.488	433.952	295.997	72.8294	72.5008
ENSG00000197461	PDGFA	213.511	-2.28252	0.2392	-9.54232	1.39671e-21	1.60525e-20	321.462	321.895	297.295	40.4608	86.4433
ENSG00000274210	RNVU1-27	145.551	-5.50758	0.57782	-9.53164	1.54812e-21	1.77337e-20	251.459	253.376	212.261	6.47372	4.18274
ENSG00000111962	UST	161.336	-2.43559	0.256526	-9.49449	2.21282e-21	2.50846e-20	234.879	237.674	245.366	46.9345	41.8274
ENSG00000198286	CARD11	153.127	-2.56167	0.270077	-9.48498	2.42435e-21	2.73927e-20	225.668	219.117	243.418	35.6055	41.8274
ENSG00000198218	QRICH1	137.513	-2.84307	0.300626	-9.45715	3.16451e-21	3.54662e-20	212.773	225.541	190.84	29.1318	29.2792
ENSG00000288924	ENSG00000288924	148.474	-2.67537	0.283649	-9.43196	4.02491e-21	4.48666e-20	213.694	250.521	208.366	30.7502	39.0389
ENSG00000270722	RNVU1-31	2041.73	-13.5881	1.44713	-9.38971	6.01663e-21	6.6568e-20	3329.76	3938.4	2940.49	0	0
ENSG00000196214	ZNF766	215.418	-2.01731	0.215632	-9.35536	8.33179e-21	9.1403e-20	302.119	312.616	308.979	90.6321	62.7411
ENSG00000275221	H2AC15	697.326	-9.5962	1.02648	-9.34862	8.88021e-21	9.7265e-20	1256.37	1189.08	1037.94	3.23686	0
ENSG00000204764	RANBP17	197.15	-2.0835	0.224694	-9.27264	1.8159e-20	1.96203e-19	285.54	296.201	269.383	76.0663	58.5583
ENSG00000279602	AC109326.1	113.392	-3.66183	0.395066	-9.26891	1.88054e-20	2.02764e-19	201.72	170.583	166.823	9.71059	18.1252
ENSG00000170915	PAQR8	180.227	-2.24579	0.242357	-9.26646	1.92429e-20	2.07266e-19	259.749	291.918	238.225	58.2635	52.9814
ENSG00000162078	ZG16B	117.072	-4.6742	0.506194	-9.23401	2.60675e-20	2.79468e-19	159.35	199.132	212.261	4.85529	9.75972
ENSG00000105855	ITGB8	153.109	-2.53489	0.274752	-9.22611	2.80628e-20	3.00394e-19	221.984	255.518	209.664	32.3686	46.0101
ENSG00000163694	RBM47	147.119	-2.54938	0.276885	-9.20735	3.34262e-20	3.55985e-19	227.511	231.964	200.577	42.0792	33.4619
ENSG00000100077	GRK3	127.977	-3.13459	0.341311	-9.18397	4.15494e-20	4.38871e-19	223.826	157.736	212.91	25.8949	19.5194
ENSG00000183780	SLC35F3	218.125	-2.01343	0.219479	-9.1737	4.5706e-20	4.81305e-19	291.066	300.483	345.33	63.1188	90.626
ENSG00000180573	H2AC6	3979.16	-2.29604	0.251979	-9.11204	8.0849e-20	8.38606e-19	6029.49	6148.84	5338.33	1453.35	925.78
ENSG00000164199	ADGRV1	173.585	-2.2564	0.247946	-9.10035	9.00433e-20	9.3118e-19	244.09	230.537	286.909	53.4082	52.9814
ENSG00000249550	LINC01234	123.193	-5.26434	0.580127	-9.07447	1.14234e-19	1.17491e-18	205.404	194.136	205.77	6.47372	4.18274
ENSG00000186088	GSAP	146.221	-2.45059	0.270594	-9.05632	1.34925e-19	1.38086e-18	205.404	229.823	216.156	42.0792	37.6446
ENSG00000137642	SORL1	151.857	-2.4984	0.276114	-9.04843	1.45039e-19	1.48219e-18	214.615	228.396	234.98	53.4082	27.8849
ENSG00000263731	AC145207.5	134.683	-2.79511	0.311284	-8.97931	2.72466e-19	2.7465e-18	232.116	177.72	203.822	38.8423	20.9137
ENSG00000106541	AGR2	486.66	-5.41802	0.604882	-8.95716	3.33162e-19	3.34209e-18	539.762	1259.03	597.186	17.8027	19.5194
ENSG00000224184	MIR3681HG	105.76	-4.6662	0.525756	-8.87522	6.97942e-19	6.89139e-18	167.639	179.148	168.121	9.71059	4.18274
ENSG00000185339	TCN2	137.539	-2.72311	0.307396	-8.85863	8.10063e-19	7.97189e-18	199.878	251.235	173.314	33.9871	29.2792
ENSG00000178343	SHISA3	108.585	-4.88438	0.552388	-8.84229	9.37769e-19	9.18076e-18	167.639	190.568	172.665	6.47372	5.57698
ENSG00000238741	SCARNA7	487.912	-9.08243	1.02889	-8.82744	1.07102e-18	1.04458e-17	791.221	922.861	722.466	1.61843	1.39425
ENSG00000140044	JDP2	158.102	-2.40497	0.272647	-8.82083	1.13611e-18	1.10651e-17	191.588	271.934	238.225	46.9345	41.8274
ENSG00000154359	LONRF1	102.255	-3.35048	0.384362	-8.71699	2.85696e-18	2.73501e-17	159.35	174.152	146.7	12.9474	18.1252
ENSG00000124491	F13A1	226.673	-7.38952	0.848072	-8.71331	2.95135e-18	2.82016e-17	361.07	358.296	409.592	1.61843	2.78849
ENSG00000115267	IFIH1	191	-2.03111	0.234801	-8.65034	5.1348e-18	4.85475e-17	316.857	263.369	240.822	71.211	62.7411
ENSG00000200795	RNU4-1	2248.25	-12.2863	1.42164	-8.64232	5.50841e-18	5.20365e-17	3800.44	4408.04	3031.37	0	1.39425
ENSG00000122694	GLIPR2	150.94	-2.22497	0.257617	-8.63671	5.78531e-18	5.45529e-17	221.063	232.678	207.068	43.6976	50.1929
ENSG00000229989	MIR181A1HG	100.401	-4.76865	0.554704	-8.59674	8.20124e-18	7.67409e-17	155.665	172.01	162.279	6.47372	5.57698
ENSG00000197249	SERPINA1	110.465	-5.10512	0.595623	-8.57105	1.02542e-17	9.53712e-17	191.588	212.693	137.613	4.85529	5.57698
ENSG00000073331	ALPK1	103.876	-3.2146	0.375913	-8.55145	1.2155e-17	1.12535e-16	181.456	150.598	151.893	24.2765	11.154
ENSG00000175315	CST6	97.4784	-4.39571	0.516033	-8.51828	1.61936e-17	1.48974e-16	186.061	155.595	131.121	4.85529	9.75972
ENSG00000189369	GSPT2	139.907	-2.26384	0.266588	-8.49189	2.03302e-17	1.86367e-16	205.404	209.125	199.928	40.4608	44.6159
ENSG00000156103	MMP16	170.579	-2.12222	0.251333	-8.44383	3.07096e-17	2.79172e-16	269.881	211.98	257.05	67.9741	46.0101
ENSG00000102760	RGCC	127.156	-2.80581	0.332507	-8.43835	3.21853e-17	2.92203e-16	158.428	251.235	170.717	27.5133	27.8849
ENSG00000129521	EGLN3	100.66	-3.31772	0.394696	-8.40576	4.25094e-17	3.84085e-16	149.218	190.568	131.77	17.8027	13.9425
ENSG00000160190	SLC37A1	91.6451	-3.49985	0.416938	-8.39418	4.69145e-17	4.22781e-16	135.401	148.457	148.647	14.5659	11.154
ENSG00000178878	APOLD1	175.206	-2.03611	0.242802	-8.38591	5.0334e-17	4.52809e-16	239.485	289.777	224.594	56.6451	65.5296
ENSG00000138395	CDK15	89.8856	-4.12617	0.493018	-8.36921	5.80058e-17	5.19797e-16	131.717	146.316	154.49	11.329	5.57698
ENSG00000263740	RN7SL4P	826.21	-12.2828	1.47526	-8.3258	8.37585e-17	7.41917e-16	1480.2	1618.75	1032.09	0	0
ENSG00000106069	CHN2	151.53	-2.2233	0.267618	-8.30774	9.75409e-17	8.59595e-16	208.168	259.086	195.384	51.7898	43.2216
ENSG00000285646	AL021155.2	93.629	-3.63191	0.438603	-8.28064	1.2252e-16	1.07516e-15	178.693	120.621	145.402	8.09216	15.3367
ENSG00000050438	SLC4A8	99.009	-3.02694	0.365838	-8.274	1.29539e-16	1.13292e-15	152.902	169.156	135.665	17.8027	19.5194
ENSG00000278771	RN7SL3	1542.59	-11.7418	1.42009	-8.26835	1.35826e-16	1.1864e-15	2797.37	2682.93	2231.01	1.61843	0
ENSG00000139174	PRICKLE1	225.5	-2.04445	0.247511	-8.26006	1.45605e-16	1.26915e-15	354.622	262.655	351.821	106.816	51.5871
ENSG00000004799	PDK4	100.063	-4.96029	0.602476	-8.23317	1.82326e-16	1.58258e-15	165.797	202.701	121.385	4.85529	5.57698
ENSG00000164342	TLR3	153.442	-2.07113	0.254314	-8.14398	3.8248e-16	3.25988e-15	233.958	234.819	193.436	53.4082	51.5871
ENSG00000203814	H2BC18	1707.46	-7.41694	0.913675	-8.1177	4.75085e-16	4.02764e-15	3055.27	2650.82	2797.69	30.7502	2.78849
ENSG00000184985	SORCS2	126.818	-2.52702	0.311513	-8.11207	4.97645e-16	4.21545e-15	192.509	226.254	149.946	29.1318	36.2504
ENSG00000131746	TNS4	90.7162	-4.81652	0.595167	-8.09271	5.83502e-16	4.92263e-15	145.533	168.442	129.174	4.85529	5.57698
ENSG00000197479	PCDHB11	97.8529	-3.00811	0.374924	-8.02326	1.02978e-15	8.53485e-15	152.902	177.007	122.034	17.8027	19.5194
ENSG00000200783	RN7SKP180	508.035	-11.5805	1.44941	-7.98975	1.35208e-15	1.11217e-14	881.489	948.556	710.133	0	0
ENSG00000146966	DENND2A	115.599	-2.65397	0.332295	-7.98677	1.38517e-15	1.13804e-14	173.166	212.693	136.963	25.8949	29.2792
ENSG00000174600	CMKLR1	119.646	-2.60212	0.328277	-7.92658	2.25256e-15	1.82252e-14	169.482	213.407	155.139	42.0792	18.1252
ENSG00000196126	HLA-DRB1	157.99	-2.23474	0.283502	-7.88265	3.20517e-15	2.56228e-14	224.747	286.922	181.103	37.2239	59.9526
ENSG00000157214	STEAP2	101.7	-2.57794	0.327861	-7.86291	3.75322e-15	2.9843e-14	158.428	153.453	145.402	27.5133	23.7022
ENSG00000143127	ITGA10	121.059	-2.69189	0.342555	-7.85828	3.8944e-15	3.09419e-14	183.298	234.106	131.77	22.658	33.4619
ENSG00000223865	HLA-DPB1	84.0527	-3.56699	0.454264	-7.85225	4.08641e-15	3.24178e-14	135.401	157.022	105.806	8.09216	13.9425
ENSG00000207205	RNVU1-15	84.2908	-4.70462	0.599325	-7.84986	4.16491e-15	3.30279e-14	159.35	134.182	117.49	4.85529	5.57698
ENSG00000203326	ZNF525	137.069	-2.10086	0.268208	-7.83296	4.7653e-15	3.76451e-14	201.72	188.426	203.822	35.6055	55.7698
ENSG00000221867	MAGEA3	104.433	-2.59302	0.331579	-7.82022	5.27319e-15	4.14994e-14	148.296	172.01	150.595	17.8027	33.4619
ENSG00000287978	ENSG00000287978	77.9715	-4.05658	0.519955	-7.80179	6.10374e-15	4.77999e-14	134.48	130.614	109.701	8.09216	6.97123
ENSG00000074410	CA12	195.582	-2.01167	0.259016	-7.76658	8.06337e-15	6.25794e-14	273.565	321.895	242.12	97.1059	43.2216
ENSG00000201098	RNY1	405.085	-11.2533	1.45065	-7.75739	8.6692e-15	6.71807e-14	724.902	749.423	551.099	0	0
ENSG00000212464	SNORA12	227.491	-7.98143	1.03631	-7.70176	1.34207e-14	1.02811e-13	368.438	447.513	318.716	0	2.78849
ENSG00000128573	FOXP2	95.1996	-2.7694	0.359765	-7.6978	1.38434e-14	1.0594e-13	135.401	150.598	146.7	30.7502	12.5482
ENSG00000170442	KRT86	84.2219	-2.97202	0.390217	-7.61631	2.61024e-14	1.96978e-13	140.928	114.198	133.069	16.1843	16.731
ENSG00000221866	PLXNA4	73.9594	-4.14764	0.545132	-7.6085	2.77289e-14	2.08948e-13	118.821	126.331	111.648	3.23686	9.75972
ENSG00000109107	ALDOC	99.329	-3.53085	0.464109	-7.6078	2.78792e-14	2.10005e-13	123.427	242.67	103.209	16.1843	11.154
ENSG00000184270	H2AC21	779.15	-10.7569	1.42056	-7.57232	3.66613e-14	2.74563e-13	1307.03	1411.77	1175.55	0	1.39425
ENSG00000198039	ZNF273	141.302	-2.07779	0.274834	-7.56016	4.02566e-14	3.00488e-13	169.482	213.407	227.84	37.2239	58.5583
ENSG00000157601	MX1	130.245	-2.09916	0.281667	-7.45262	9.15012e-14	6.65099e-13	203.562	198.419	160.981	53.4082	34.8562
ENSG00000162804	SNED1	85.7106	-4.35388	0.584408	-7.45008	9.32865e-14	6.77364e-13	125.269	209.125	80.4903	8.09216	5.57698
ENSG00000176842	IRX5	81.6019	-2.9861	0.401944	-7.42914	1.09303e-13	7.90614e-13	114.216	143.461	118.139	21.0396	11.154
ENSG00000213949	ITGA1	801.4	-2.93283	0.39659	-7.39513	1.41273e-13	1.01444e-12	1237.03	1614.47	834.114	135.948	185.435
ENSG00000114541	FRMD4B	119.64	-2.10428	0.286157	-7.3536	1.92944e-13	1.37642e-12	159.35	187.713	171.367	32.3686	47.4044
ENSG00000254221	PCDHGB1	90.3322	-2.54606	0.347115	-7.33492	2.21848e-13	1.57341e-12	139.085	142.034	124.63	19.4212	26.4907
ENSG00000119938	PPP1R3C	104.169	-2.28978	0.312292	-7.33215	2.26488e-13	1.60577e-12	150.139	162.732	146.051	24.2765	37.6446
ENSG00000249264	EEF1A1P9	80.9408	-2.83843	0.388207	-7.31164	2.63895e-13	1.86461e-12	132.638	107.06	130.472	17.8027	16.731
ENSG00000277918	RNVU1-28	259.047	-10.6098	1.45557	-7.28911	3.12007e-13	2.19335e-12	398.834	551.718	344.68	0	0
ENSG00000100628	ASB2	109.897	-6.32854	0.869804	-7.27583	3.44307e-13	2.41469e-12	187.904	226.254	130.472	4.85529	0
ENSG00000149403	GRIK4	80.1955	-2.87908	0.39738	-7.24517	4.31891e-13	3.01678e-12	124.348	112.77	129.823	24.2765	9.75972
ENSG00000149328	GLB1L2	67.239	-3.69163	0.510678	-7.22889	4.86958e-13	3.39219e-12	117.9	92.7857	109.051	8.09216	8.36548
ENSG00000214960	CRPPA	108.15	-2.11767	0.294381	-7.19365	6.30795e-13	4.3634e-12	160.271	151.312	157.086	37.2239	34.8562
ENSG00000252010	SCARNA5	234.012	-10.4616	1.45533	-7.18848	6.5517e-13	4.52145e-12	408.967	462.501	298.593	0	0
ENSG00000212443	SNORA53	68.7625	-4.39661	0.611725	-7.18723	6.61193e-13	4.55999e-12	105.926	134.182	92.8235	8.09216	2.78849
ENSG00000123096	SSPN	65.5691	-4.12835	0.574533	-7.18559	6.6918e-13	4.61201e-12	107.768	108.488	99.3147	8.09216	4.18274
ENSG00000104290	FZD3	97.5576	-2.33749	0.325934	-7.17168	7.40835e-13	5.09401e-12	151.06	154.881	125.279	25.8949	30.6734
ENSG00000273703	H2BC14	521.363	-10.1766	1.42156	-7.15881	8.13777e-13	5.57892e-12	934.912	777.973	892.534	0	1.39425
ENSG00000128849	CGNL1	99.8437	-2.31586	0.323541	-7.15786	8.1944e-13	5.61588e-12	140.928	142.747	155.788	38.8423	20.9137
ENSG00000253958	CLDN23	107.841	-2.12099	0.298164	-7.11351	1.13124e-12	7.66915e-12	149.218	170.583	147.998	32.3686	39.0389
ENSG00000165757	JCAD	74.557	-3.09164	0.435185	-7.1042	1.21026e-12	8.18876e-12	116.979	138.465	90.2271	14.5659	12.5482
ENSG00000155093	PTPRN2	145.297	-7.33062	1.04092	-7.04243	1.88915e-12	1.25933e-11	229.353	288.349	205.77	1.61843	1.39425
ENSG00000083290	ULK2	65.0388	-3.39416	0.482309	-7.03731	1.95989e-12	1.30565e-11	92.1096	110.629	103.209	8.09216	11.154
ENSG00000207008	SNORA54	198.605	-10.2247	1.45409	-7.03168	2.04054e-12	1.35676e-11	350.937	366.86	275.225	0	0
ENSG00000113389	NPR3	64.1082	-3.49024	0.496883	-7.02426	2.15211e-12	1.42683e-11	105.005	89.9308	107.753	8.09216	9.75972
ENSG00000204287	HLA-DRA	594.294	-2.47072	0.353994	-6.97956	2.96114e-12	1.9458e-11	852.014	1115.57	685.466	124.619	193.8
ENSG00000150764	DIXDC1	98.7374	-2.15629	0.309452	-6.96809	3.21267e-12	2.10242e-11	143.691	140.606	145.402	29.1318	34.8562
ENSG00000065609	SNAP91	78.5694	-2.85194	0.409522	-6.96408	3.30545e-12	2.15905e-11	118.821	146.316	94.1218	21.0396	12.5482
ENSG00000144749	LRIG1	89.1167	-2.4217	0.348006	-6.95879	3.43202e-12	2.2375e-11	110.531	151.312	134.367	24.2765	25.0964
ENSG00000199377	RNU5F-1	174.469	-10.037	1.45393	-6.90336	5.07862e-12	3.27192e-11	327.91	270.506	273.927	0	0
ENSG00000136167	LCP1	69.3362	-2.90302	0.421925	-6.88043	5.96726e-12	3.83016e-11	100.399	99.2093	118.788	12.9474	15.3367
ENSG00000274997	H2AC12	2255.11	-8.79063	1.27862	-6.87508	6.19561e-12	3.97182e-11	4060.19	3641.48	3557.15	0	16.731
ENSG00000162496	DHRS3	86.4201	-5.98689	0.871014	-6.87347	6.26603e-12	4.01448e-11	118.821	175.579	133.069	3.23686	1.39425
ENSG00000205181	LINC00654	64.4817	-4.81704	0.701168	-6.87003	6.41896e-12	4.10738e-11	95.794	114.912	104.508	1.61843	5.57698
ENSG00000222489	SNORA79B	165.542	-9.96335	1.45815	-6.83288	8.32242e-12	5.29434e-11	264.354	343.307	220.05	0	0
ENSG00000198205	ZXDA	82.3356	-2.45496	0.359694	-6.82512	8.78536e-12	5.57517e-11	126.19	128.473	112.946	16.1843	27.8849
ENSG00000198963	RORB	74.0756	-2.85786	0.419742	-6.80861	9.8543e-12	6.23254e-11	116.058	133.469	90.2271	9.71059	20.9137
ENSG00000252835	SCARNA21	156.475	-9.88392	1.45675	-6.78489	1.16178e-11	7.30559e-11	227.511	314.044	240.822	0	0
ENSG00000291336	ENSG00000291336	80.6473	-5.88517	0.869221	-6.77063	1.28226e-11	8.03885e-11	150.139	122.763	125.928	1.61843	2.78849
ENSG00000182871	COL18A1	908.135	-2.00453	0.296158	-6.76844	1.30177e-11	8.15375e-11	1243.48	1598.06	1052.87	267.041	379.235
ENSG00000155158	TTC39B	100.576	-2.06729	0.305495	-6.76702	1.31458e-11	8.22905e-11	138.164	137.037	158.384	37.2239	32.0677
ENSG00000118971	CCND2	58.7965	-3.98019	0.589755	-6.74889	1.4898e-11	9.28104e-11	74.6088	98.4956	109.051	4.85529	6.97123
ENSG00000281344	HELLPAR	88.7106	-2.27645	0.338055	-6.73398	1.65087e-11	1.02445e-10	111.453	137.037	141.507	24.2765	29.2792
ENSG00000136244	IL6	96.0807	-2.53999	0.377389	-6.73044	1.69156e-11	1.04938e-10	102.242	201.987	126.578	25.8949	23.7022
ENSG00000180353	HCLS1	61.3471	-4.72787	0.705957	-6.69711	2.12582e-11	1.3125e-10	95.794	84.9346	118.139	6.47372	1.39425
ENSG00000178075	GRAMD1C	63.9275	-2.94799	0.440388	-6.69407	2.17046e-11	1.33887e-10	99.4783	102.064	92.8235	11.329	13.9425
ENSG00000088756	ARHGAP28	60.4728	-4.72055	0.706804	-6.67873	2.41026e-11	1.48327e-10	96.7151	112.77	85.6833	1.61843	5.57698
ENSG00000200312	RN7SKP255	138.446	-9.7046	1.45664	-6.66232	2.69542e-11	1.65336e-10	236.722	256.231	199.279	0	0
ENSG00000108984	MAP2K6	70.8289	-2.68412	0.403821	-6.64681	2.99516e-11	1.83342e-10	109.61	112.057	98.6656	22.658	11.154
ENSG00000208772	SNORD94	60.3783	-4.70102	0.707924	-6.64057	3.12475e-11	1.91218e-10	98.5572	115.625	79.8412	6.47372	1.39425
ENSG00000139044	B4GALNT3	109.025	-6.9118	1.04283	-6.62793	3.4043e-11	2.07896e-10	166.718	207.697	167.472	3.23686	0
ENSG00000291338	ENSG00000291338	61.9523	-5.08299	0.772066	-6.58363	4.59113e-11	2.77676e-10	103.163	95.6407	105.157	1.61843	4.18274
ENSG00000180881	CAPS2	71.278	-2.5038	0.383284	-6.5325	6.4682e-11	3.86917e-10	105.005	110.629	103.209	19.4212	18.1252
ENSG00000186469	GNG2	121.194	-9.51257	1.45814	-6.52378	6.85571e-11	4.08918e-10	207.247	224.113	174.612	0	0
ENSG00000287190	ENSG00000287190	56.5367	-4.3365	0.665222	-6.51889	7.08311e-11	4.22117e-10	116.979	74.2286	82.4377	4.85529	4.18274
ENSG00000201998	SNORA23	285.922	-9.30915	1.43013	-6.50932	7.54909e-11	4.48923e-10	504.76	585.264	338.189	0	1.39425
ENSG00000136098	NEK3	66.1525	-2.72828	0.419838	-6.49841	8.11715e-11	4.81253e-10	95.794	104.205	99.9638	21.0396	9.75972
ENSG00000253190	AC084082.1	70.0054	-5.67941	0.875672	-6.48578	8.82753e-11	5.22176e-10	122.506	127.045	96.0691	1.61843	2.78849
ENSG00000262202	AC007952.4	57.6741	-3.1984	0.495704	-6.45224	1.1021e-10	6.47132e-10	106.847	76.3698	85.6833	9.71059	9.75972
ENSG00000073849	ST6GAL1	95.2443	-2.13197	0.331995	-6.4217	1.34761e-10	7.84844e-10	129.875	170.583	112.946	30.7502	32.0677
ENSG00000159403	C1R	63.4606	-2.93349	0.457093	-6.41771	1.38341e-10	8.03891e-10	88.4252	124.19	79.1921	12.9474	12.5482
ENSG00000208892	SNORA49	93.9769	-6.69825	1.04673	-6.39923	1.5616e-10	9.02376e-10	152.902	177.007	136.963	1.61843	1.39425
ENSG00000153993	SEMA3D	87.8139	-2.19395	0.343374	-6.38939	1.66544e-10	9.60245e-10	116.979	115.625	149.946	35.6055	20.9137
ENSG00000239039	SNORD13	108.012	-9.34402	1.46249	-6.38912	1.66842e-10	9.61429e-10	209.089	192.709	138.262	0	0
ENSG00000239713	APOBEC3G	54.7459	-4.07007	0.637981	-6.37961	1.77541e-10	1.02024e-09	93.9518	109.202	60.3678	3.23686	6.97123
ENSG00000168209	DDIT4	1103.8	-2.12117	0.333582	-6.35878	2.0336e-10	1.16475e-09	1359.54	2156.91	1269.02	383.568	349.956
ENSG00000263905	RN7SL555P	100.843	-9.24743	1.4625	-6.32303	2.56492e-10	1.45619e-09	169.482	198.419	136.314	0	0
ENSG00000240877	RN7SL521P	67.3467	-5.62836	0.898615	-6.26337	3.76734e-10	2.11626e-09	81.0564	165.587	85.6833	1.61843	2.78849
ENSG00000170381	SEMA3E	67.2833	-2.60384	0.416226	-6.25584	3.9539e-10	2.21805e-09	115.137	79.9385	107.753	21.0396	12.5482
ENSG00000200816	SNORA38	92.297	-9.12058	1.46328	-6.23296	4.57692e-10	2.5477e-09	148.296	182.716	130.472	0	0
ENSG00000196405	EVL	68.2586	-2.43831	0.391574	-6.22694	4.75634e-10	2.64319e-09	94.8729	115.625	93.4727	17.8027	19.5194
ENSG00000163435	ELF3	62.7232	-5.52175	0.886802	-6.2266	4.76678e-10	2.64828e-09	93.9518	133.469	81.7886	1.61843	2.78849
ENSG00000207445	SNORD15B	84.22	-6.53886	1.0522	-6.21445	5.15061e-10	2.85465e-09	135.401	168.442	114.244	1.61843	1.39425
ENSG00000204922	UQCC3	65.5524	-2.51073	0.40549	-6.19185	5.9463e-10	3.27031e-09	96.7151	110.629	86.3324	14.5659	19.5194
ENSG00000188738	FSIP2	49.1384	-3.52233	0.569363	-6.18645	6.15353e-10	3.38069e-09	79.2142	69.9462	83.0868	6.47372	6.97123
ENSG00000186517	ARHGAP30	51.8974	-3.17746	0.514514	-6.17565	6.58911e-10	3.61139e-09	77.372	84.2209	80.4903	4.85529	12.5482
ENSG00000161040	FBXL13	84.8798	-2.02714	0.328882	-6.16372	7.10535e-10	3.88509e-09	118.821	131.327	114.893	25.8949	33.4619
ENSG00000128284	APOL3	99.4666	-2.02186	0.328035	-6.16356	7.11294e-10	3.88822e-09	152.902	151.312	122.034	50.1714	20.9137
ENSG00000146047	H2BC1	87.8456	-9.04817	1.47148	-6.14904	7.79514e-10	4.24659e-09	170.403	94.2132	174.612	0	0
ENSG00000187187	ZNF546	85.7399	-2.00203	0.326697	-6.12809	8.8942e-10	4.82506e-09	131.717	114.198	122.034	25.8949	34.8562
ENSG00000257698	GIHCG	53.1748	-2.95279	0.482807	-6.11588	9.60232e-10	5.20105e-09	82.8986	79.2247	82.4377	12.9474	8.36548
ENSG00000261371	PECAM1	53.8653	-3.22519	0.529135	-6.09521	1.09292e-09	5.88744e-09	71.8455	112.77	66.8589	8.09216	9.75972
ENSG00000206828	RNVU1-30	46.8862	-3.82069	0.626992	-6.09368	1.10346e-09	5.93806e-09	74.6088	74.9423	73.9992	8.09216	2.78849
ENSG00000221676	RNU6ATAC	57.2463	-5.37647	0.88387	-6.08288	1.18046e-09	6.33437e-09	84.7408	114.198	82.4377	4.85529	0
ENSG00000166741	NNMT	567.374	-2.2062	0.364137	-6.05873	1.37201e-09	7.31868e-09	723.06	1136.27	619.256	190.975	167.31
ENSG00000251791	SCARNA6	182.391	-8.65908	1.43106	-6.0508	1.44133e-09	7.6766e-09	293.83	378.28	238.225	1.61843	0
ENSG00000212195	U3	55.6406	-5.33378	0.882166	-6.04624	1.48267e-09	7.88668e-09	94.8729	78.511	99.9638	4.85529	0
ENSG00000144229	THSD7B	46.6689	-4.32081	0.717649	-6.02078	1.73575e-09	9.17872e-09	68.1611	74.2286	83.0868	6.47372	1.39425
ENSG00000138449	SLC40A1	81.2016	-2.07559	0.34545	-6.00836	1.87407e-09	9.88496e-09	133.559	119.908	97.3674	25.8949	29.2792
ENSG00000206633	SNORA80B	73.4842	-6.34488	1.0569	-6.00331	1.93336e-09	1.019e-08	122.506	143.461	98.6656	0	2.78849
ENSG00000277734	TRAC	48.0461	-4.70251	0.78345	-6.0023	1.94536e-09	1.02454e-08	80.1353	74.2286	79.8412	3.23686	2.78849
ENSG00000222724	RNU2-63P	71.7418	-6.30503	1.05143	-5.99663	2.01453e-09	1.05935e-08	123.427	120.621	111.648	1.61843	1.39425
ENSG00000198573	SPANXC	161.048	-8.48105	1.4276	-5.94078	2.83671e-09	1.46898e-08	264.354	287.636	251.857	0	1.39425
ENSG00000188906	LRRK2	47.597	-3.17288	0.535085	-5.92967	3.03542e-09	1.56876e-08	66.3189	74.9423	80.4903	6.47372	9.75972
ENSG00000079931	MOXD1	62.7634	-2.42425	0.410172	-5.91033	3.41417e-09	1.75793e-08	109.61	86.3621	83.0868	19.4212	15.3367
ENSG00000289357	ENSG00000289357	64.9228	-2.35294	0.398591	-5.90315	3.56617e-09	1.83255e-08	96.7151	80.6522	109.701	19.4212	18.1252
ENSG00000113231	PDE8B	44.4488	-3.55412	0.60459	-5.87857	4.13837e-09	2.11767e-08	63.5556	80.6522	66.2098	4.85529	6.97123
ENSG00000244384	RN7SL359P	66.8587	-8.64979	1.47298	-5.87231	4.29768e-09	2.1945e-08	143.691	104.919	85.6833	0	0
ENSG00000155629	PIK3AP1	46.8876	-3.2898	0.560275	-5.87176	4.3118e-09	2.20045e-08	75.5299	85.6484	58.4204	6.47372	8.36548
ENSG00000200156	RNU5B-1	152.832	-8.4016	1.43197	-5.86716	4.43317e-09	2.26127e-08	312.251	244.098	206.419	0	1.39425
ENSG00000172183	ISG20	58.52	-2.46695	0.420959	-5.86031	4.62012e-09	2.35548e-08	85.6619	94.9269	80.4903	16.1843	15.3367
ENSG00000273542	H4C12	43.4379	-3.95283	0.674559	-5.85987	4.6322e-09	2.36106e-08	70.9244	77.0835	60.3678	3.23686	5.57698
ENSG00000264229	RNU4ATAC	64.2366	-8.5948	1.46912	-5.8503	4.90674e-09	2.49459e-08	119.742	109.915	91.5253	0	0
ENSG00000243560	RN7SL364P	64.1105	-8.59208	1.47763	-5.81476	6.07227e-09	3.06569e-08	116.979	133.469	70.1045	0	0
ENSG00000071242	RPS6KA2	65.8566	-2.3543	0.406732	-5.78833	7.10909e-09	3.5683e-08	112.374	99.9231	78.543	25.8949	12.5482
ENSG00000198774	RASSF9	62.217	-6.10674	1.06036	-5.75909	8.45668e-09	4.22122e-08	88.4252	119.908	99.9638	0	2.78849
ENSG00000138798	EGF	41.3408	-3.88685	0.678034	-5.73253	9.89415e-09	4.91274e-08	65.3978	67.8049	64.9116	1.61843	6.97123
ENSG00000178662	CSRNP3	42.6537	-3.5034	0.611513	-5.72907	1.00984e-08	5.01057e-08	66.3189	70.6599	64.9116	1.61843	9.75972
ENSG00000164050	PLXNB1	49.7392	-3.10378	0.543997	-5.70551	1.15994e-08	5.72517e-08	58.029	109.202	63.6133	8.09216	9.75972
ENSG00000168282	MGAT2	53.9878	-2.50502	0.440811	-5.68275	1.3255e-08	6.51908e-08	74.6088	88.5033	78.543	12.9474	15.3367
ENSG00000117586	TNFSF4	48.6598	-2.83812	0.50108	-5.66402	1.47871e-08	7.24685e-08	68.1611	67.0912	87.6306	6.47372	13.9425
ENSG00000196660	SLC30A10	48.739	-5.13378	0.908181	-5.65281	1.57842e-08	7.71361e-08	78.2931	109.915	50.631	4.85529	0
ENSG00000188153	COL4A5	58.5938	-2.33421	0.413294	-5.64782	1.62495e-08	7.93354e-08	83.8197	93.4995	81.7886	12.9474	20.9137
ENSG00000235408	SNORA71B	40.8626	-3.40886	0.608473	-5.60232	2.11499e-08	1.02155e-07	67.24	66.3775	58.4204	8.09216	4.18274
ENSG00000006757	PNPLA4	65.4873	-2.19578	0.392353	-5.59643	2.18806e-08	1.05512e-07	99.4783	107.06	79.8412	14.5659	26.4907
ENSG00000200972	RNU5A-8P	115.521	-7.9956	1.43272	-5.58071	2.39533e-08	1.15052e-07	225.668	177.007	173.314	1.61843	0
ENSG00000151715	TMEM45B	41.0842	-3.25627	0.584819	-5.56799	2.57698e-08	1.23549e-07	59.8712	63.5225	68.8063	4.85529	8.36548
ENSG00000133106	EPSTI1	55.1295	-2.38101	0.429638	-5.54189	2.99216e-08	1.42531e-07	74.6088	92.072	77.8939	12.9474	18.1252
ENSG00000064763	FAR2	52.1101	-2.61199	0.47232	-5.53013	3.19985e-08	1.51936e-07	67.24	99.2093	68.1571	16.1843	9.75972
ENSG00000160179	ABCG1	54.2486	-5.9004	1.06785	-5.52548	3.28589e-08	1.5595e-07	77.372	114.912	75.9465	1.61843	1.39425
ENSG00000288899	ENSG00000288899	42.7181	-4.96542	0.903265	-5.49719	3.8589e-08	1.82062e-07	74.6088	54.9577	79.8412	0	4.18274
ENSG00000221869	CEBPD	62.0262	-2.27655	0.416001	-5.47246	4.43843e-08	2.08174e-07	87.5041	115.625	69.4554	19.4212	18.1252
ENSG00000265078	RN7SL664P	45.9612	-8.11106	1.48466	-5.46324	4.67518e-08	2.18882e-07	86.583	90.6445	52.5784	0	0
ENSG00000263826	AC112907.3	44.2345	-2.89247	0.529548	-5.46215	4.70415e-08	2.20189e-07	67.24	66.3775	68.8063	14.5659	4.18274
ENSG00000133134	BEX2	63.8329	-2.17794	0.400301	-5.44075	5.30582e-08	2.47347e-07	84.7408	107.06	85.6833	29.1318	12.5482
ENSG00000179299	NSUN7	53.7252	-2.33156	0.428706	-5.43859	5.37041e-08	2.50245e-07	81.0564	84.2209	72.0518	14.5659	16.731
ENSG00000289575	LOC124905233	45.3653	-2.72625	0.501874	-5.43215	5.56782e-08	2.5863e-07	64.4767	69.2324	72.701	6.47372	13.9425
ENSG00000143494	VASH2	46.9444	-2.65115	0.489129	-5.42015	5.95485e-08	2.75867e-07	61.7134	82.7934	67.508	12.9474	9.75972
ENSG00000133317	LGALS12	43.1567	-4.2134	0.778145	-5.41467	6.14021e-08	2.84264e-07	70.9244	105.633	31.8067	3.23686	4.18274
ENSG00000121858	TNFSF10	319.418	-2.79485	0.517765	-5.39791	6.74214e-08	3.11159e-07	533.314	635.939	288.207	51.7898	87.8375
ENSG00000163568	AIM2	42.3191	-2.84057	0.526699	-5.39316	6.92284e-08	3.19072e-07	66.3189	64.2363	62.9642	9.71059	8.36548
ENSG00000200959	SNORA74A	96.7471	-7.74217	1.43819	-5.38327	7.31439e-08	3.36446e-07	174.087	185.571	122.683	0	1.39425
ENSG00000156140	ADAMTS3	61.7064	-2.14262	0.39946	-5.36379	8.14918e-08	3.73602e-07	70.0033	97.7819	99.9638	22.658	18.1252
ENSG00000213401	MAGEA12	40.7035	-7.94303	1.48249	-5.3579	8.41943e-08	3.85395e-07	57.1079	75.656	70.7536	0	0
ENSG00000201875	RN7SKP178	40.9425	-7.94529	1.48431	-5.35286	8.65769e-08	3.95778e-07	73.6877	77.7973	53.2275	0	0
ENSG00000265813	RN7SL300P	41.3076	-7.95395	1.48807	-5.34513	9.03503e-08	4.123e-07	93.0307	56.3852	57.1222	0	0
ENSG00000256751	PLBD1-AS1	41.3759	-2.92897	0.552109	-5.30507	1.12629e-07	5.09817e-07	56.1868	62.8088	70.7536	12.9474	4.18274
ENSG00000127533	F2RL3	37.771	-4.77718	0.903646	-5.28656	1.24641e-07	5.61736e-07	58.029	69.9462	56.4731	1.61843	2.78849
ENSG00000201912	RN7SKP189	38.086	-7.8444	1.48566	-5.28007	1.29138e-07	5.80365e-07	58.9501	75.656	55.8239	0	0
ENSG00000179277	MEIS3P1	56.8504	-2.1284	0.403224	-5.27846	1.30274e-07	5.85218e-07	85.6619	77.0835	83.7359	21.0396	16.731
ENSG00000239407	Z68871.1	39.0589	-3.18842	0.604281	-5.27638	1.3176e-07	5.91635e-07	69.0822	62.8088	50.631	1.61843	11.154
ENSG00000197238	H4C11	36.1086	-7.76645	1.48513	-5.22948	1.69989e-07	7.55283e-07	61.7134	57.8126	61.0169	0	0
ENSG00000197471	SPN	36.0812	-7.76824	1.48772	-5.22158	1.77407e-07	7.86725e-07	56.1868	52.8165	71.4027	0	0
ENSG00000197301	HMGA2-AS1	53.9754	-2.17828	0.418177	-5.20899	1.89868e-07	8.39118e-07	73.6877	81.3659	79.8412	21.0396	13.9425
ENSG00000235180	LINC00601	38.245	-3.12575	0.600162	-5.20817	1.90707e-07	8.42645e-07	70.9244	44.9654	61.666	8.09216	5.57698
ENSG00000239964	RN7SL748P	35.299	-7.73644	1.48897	-5.19583	2.03808e-07	8.98237e-07	50.6603	70.6599	55.1748	0	0
ENSG00000283160	MIR4521	35.0959	-7.7255	1.48808	-5.1916	2.085e-07	9.18329e-07	57.1079	67.0912	51.2801	0	0
ENSG00000166387	PPFIBP2	53.389	-2.16609	0.41737	-5.18986	2.10457e-07	9.26556e-07	81.9775	77.0835	73.3501	17.8027	16.731
ENSG00000119686	FLVCR2	42.5865	-2.61351	0.503597	-5.18969	2.10644e-07	9.27181e-07	59.8712	69.2324	62.9642	9.71059	11.154
ENSG00000200488	RN7SKP203	35.0334	-7.72239	1.48884	-5.18684	2.13897e-07	9.40902e-07	58.029	67.8049	49.3328	0	0
ENSG00000103490	PYCARD	52.2128	-2.2743	0.438886	-5.18199	2.19534e-07	9.64266e-07	79.2142	87.7896	62.3151	17.8027	13.9425
ENSG00000274021	AC024909.2	47.2247	-2.53127	0.488631	-5.18032	2.21506e-07	9.72518e-07	77.372	72.0874	61.666	19.4212	5.57698
ENSG00000270022	Z93241.1	33.8655	-7.67183	1.48854	-5.15393	2.55079e-07	1.11145e-06	62.6345	52.8165	53.8766	0	0
ENSG00000239899	RN7SL674P	33.6338	-7.66203	1.49295	-5.13213	2.86477e-07	1.24148e-06	58.9501	66.3775	42.8416	0	0
ENSG00000100055	CYTH4	49.2748	-2.35118	0.459463	-5.11724	3.10039e-07	1.34023e-06	83.8197	77.7973	56.4731	12.9474	15.3367
ENSG00000196104	SPOCK3	39.9686	-2.76496	0.542417	-5.09749	3.44185e-07	1.48197e-06	56.1868	72.8011	53.2275	6.47372	11.154
ENSG00000249242	TMEM150C	44.1201	-2.55905	0.504787	-5.06957	3.98715e-07	1.70966e-06	51.5814	84.2209	62.3151	11.329	11.154
ENSG00000061337	LZTS1	31.3781	-7.56799	1.49321	-5.06825	4.01487e-07	1.72012e-06	45.1337	51.389	60.3678	0	0
ENSG00000141968	VAV1	34.1351	-4.61475	0.910562	-5.06802	4.01976e-07	1.72181e-06	64.4767	46.3929	55.1748	3.23686	1.39425
ENSG00000206652	RNU1-1	31.0385	-7.54486	1.49366	-5.05126	4.38917e-07	1.87314e-06	58.9501	52.1027	44.1399	0	0
ENSG00000240869	RN7SL128P	31.4824	-7.56818	1.4986	-5.05015	4.41462e-07	1.88323e-06	50.6603	67.8049	38.9469	0	0
ENSG00000169429	CXCL8	302.389	-2.43466	0.483655	-5.03387	4.80684e-07	2.04382e-06	333.437	680.191	332.347	80.9216	85.049
ENSG00000180787	ZFP3	40.0348	-2.63249	0.523622	-5.02746	4.9701e-07	2.10978e-06	66.3189	61.3813	53.2275	8.09216	11.154
ENSG00000189144	ZNF573	53.9544	-2.09846	0.417507	-5.02617	5.00377e-07	2.1232e-06	78.2931	73.5148	81.1395	24.2765	12.5482
ENSG00000111728	ST8SIA1	34.0488	-3.34404	0.666061	-5.02062	5.15051e-07	2.181e-06	55.2657	64.95	39.5961	4.85529	5.57698
ENSG00000280202	AC005831.1	38.4664	-2.69533	0.5379	-5.01083	5.41954e-07	2.29025e-06	59.8712	61.3813	53.2275	8.09216	9.75972
ENSG00000183762	KREMEN1	40.7914	-2.55533	0.511885	-4.99199	5.97602e-07	2.51466e-06	62.6345	59.2401	61.666	6.47372	13.9425
ENSG00000184564	SLITRK6	37.3533	-4.77486	0.960598	-4.97072	6.67054e-07	2.79443e-06	50.6603	102.064	29.8593	0	4.18274
ENSG00000199683	RN7SKP185	28.6653	-7.43572	1.49644	-4.96893	6.73221e-07	2.81799e-06	45.1337	44.9654	53.2275	0	0
ENSG00000241529	RN7SL767P	28.4438	-7.42145	1.49602	-4.96078	7.02098e-07	2.9365e-06	49.7392	46.3929	46.0872	0	0
ENSG00000242574	HLA-DMB	53.5095	-2.02658	0.4088	-4.95739	7.14478e-07	2.98587e-06	79.2142	78.511	72.0518	21.0396	16.731
ENSG00000184903	IMMP2L	57.0163	-2.00491	0.404818	-4.95262	7.32203e-07	3.05625e-06	66.3189	92.072	85.6833	24.2765	16.731
ENSG00000202354	RNY3	28.2882	-7.41508	1.49724	-4.95248	7.32723e-07	3.0578e-06	45.1337	52.8165	43.4908	0	0
ENSG00000163092	XIRP2	31.1566	-3.73019	0.753836	-4.94828	7.48736e-07	3.12086e-06	38.686	57.0989	52.5784	3.23686	4.18274
ENSG00000168772	CXXC4	54.4975	-2.13733	0.432029	-4.94719	7.52935e-07	3.1371e-06	95.794	82.7934	58.4204	14.5659	20.9137
ENSG00000207217	SNORA80D	28.3393	-7.41493	1.50017	-4.94274	7.70315e-07	3.20694e-06	49.7392	54.9577	36.9996	0	0
ENSG00000005243	COPZ2	36.5343	-2.759	0.559051	-4.93514	8.00919e-07	3.33034e-06	50.6603	59.9538	55.8239	6.47372	9.75972
ENSG00000262576	PCDHGA4	30.6652	-3.70284	0.750455	-4.93412	8.05118e-07	3.34713e-06	44.2126	54.9577	46.7363	3.23686	4.18274
ENSG00000278746	RN7SL660P	27.499	-7.3748	1.502	-4.91	9.10784e-07	3.76904e-06	41.4493	57.0989	38.9469	0	0
ENSG00000239830	RPS4XP22	30.1628	-4.00838	0.816559	-4.90886	9.16074e-07	3.78942e-06	47.897	52.1027	44.789	3.23686	2.78849
ENSG00000198542	ITGBL1	31.8701	-3.23392	0.659841	-4.90105	9.53261e-07	3.93384e-06	53.4236	48.5341	46.7363	6.47372	4.18274
ENSG00000100311	PDGFB	36.8849	-2.78537	0.570197	-4.88493	1.03467e-06	4.2554e-06	43.2915	62.8088	62.3151	4.85529	11.154
ENSG00000259932	AC051619.7	26.4874	-7.31985	1.50228	-4.87248	1.10204e-06	4.51902e-06	46.0548	36.4006	49.9819	0	0
ENSG00000276216	AC245014.3	25.8954	-7.28742	1.50102	-4.85498	1.20401e-06	4.91678e-06	43.2915	41.3967	44.789	0	0
ENSG00000183570	PCBP3	32.0293	-3.04865	0.630554	-4.83489	1.33222e-06	5.42325e-06	49.7392	49.2478	49.3328	4.85529	6.97123
ENSG00000111679	PTPN6	42.1828	-2.46546	0.510841	-4.82626	1.39118e-06	5.64995e-06	53.4236	78.511	55.8239	16.1843	6.97123
ENSG00000200394	SNORA38B	25.5829	-7.26785	1.50793	-4.81976	1.4373e-06	5.83158e-06	43.2915	52.8165	31.8067	0	0
ENSG00000207088	SNORA7B	26.0343	-7.29343	1.51331	-4.81953	1.43896e-06	5.83714e-06	42.3704	59.2401	28.5611	0	0
ENSG00000201955	RNY3P1	25.2845	-7.24903	1.50435	-4.81871	1.44489e-06	5.85777e-06	47.897	42.8242	35.7014	0	0
ENSG00000132530	XAF1	31.8348	-3.25265	0.675956	-4.81192	1.49484e-06	6.04965e-06	45.1337	64.2363	39.5961	3.23686	6.97123
ENSG00000164604	GPR85	32.822	-2.90538	0.606326	-4.79178	1.65312e-06	6.65385e-06	52.5025	47.1066	51.2801	4.85529	8.36548
ENSG00000197496	SLC2A10	30.1829	-3.68489	0.770075	-4.78511	1.70897e-06	6.86666e-06	50.6603	59.9538	33.1049	1.61843	5.57698
ENSG00000198185	ZNF334	33.0784	-5.17796	1.08561	-4.76961	1.8458e-06	7.38357e-06	47.897	52.8165	61.666	1.61843	1.39425
ENSG00000161298	ZNF382	31.4643	-3.01423	0.632197	-4.76786	1.86191e-06	7.44512e-06	45.1337	52.1027	48.0346	6.47372	5.57698
ENSG00000274357	Metazoa_SRP	24.1404	-7.18625	1.50821	-4.76475	1.89087e-06	7.5522e-06	37.7649	48.5341	34.4031	0	0
ENSG00000260035	AC051619.8	23.8378	-7.17067	1.50725	-4.75743	1.96069e-06	7.816e-06	35.9227	37.828	45.4381	0	0
ENSG00000279541	AC005261.5	23.8065	-7.16926	1.50728	-4.75642	1.97054e-06	7.85077e-06	34.0805	42.1104	42.8416	0	0
ENSG00000252213	SNORA74D	32.7299	-5.14819	1.08319	-4.75282	2.00604e-06	7.98297e-06	56.1868	54.244	49.9819	3.23686	0
ENSG00000235269	LINC02331	44.3399	-2.24891	0.473648	-4.74806	2.05381e-06	8.1668e-06	57.1079	69.9462	66.8589	19.4212	8.36548
ENSG00000108932	SLC16A6	28.9334	-3.59786	0.759325	-4.73823	2.15593e-06	8.54831e-06	54.3447	45.6791	36.9996	4.85529	2.78849
ENSG00000127311	HELB	45.3798	-2.13277	0.451345	-4.72537	2.29693e-06	9.07787e-06	64.4767	72.8011	59.7186	14.5659	15.3367
ENSG00000239702	RN7SL507P	24.2513	-7.19234	1.52425	-4.7186	2.37475e-06	9.37472e-06	35.9227	60.6676	24.6664	0	0
ENSG00000143631	FLG	230.025	-2.43016	0.51712	-4.69941	2.60915e-06	1.02727e-05	393.308	203.415	426.469	80.9216	46.0101
ENSG00000214263	RPSAP53	28.2527	-4.34305	0.924863	-4.69589	2.65447e-06	1.04432e-05	51.5814	45.6791	39.5961	1.61843	2.78849
ENSG00000196542	SPTSSB	28.2852	-3.90547	0.834572	-4.67961	2.87419e-06	1.12692e-05	33.1594	58.5264	43.4908	4.85529	1.39425
ENSG00000270084	GAS5-AS1	27.3725	-3.85999	0.825294	-4.67711	2.90951e-06	1.14033e-05	47.897	41.3967	41.5434	3.23686	2.78849
ENSG00000293592	ENSG00000293592	22.8885	-7.10113	1.5217	-4.66657	3.06273e-06	1.1979e-05	54.3447	25.6945	34.4031	0	0
ENSG00000248771	SMIM31	28.4399	-3.3149	0.710482	-4.6657	3.0757e-06	1.20274e-05	39.6071	46.3929	47.3854	3.23686	5.57698
ENSG00000199691	RN7SKP173	49.2035	-6.7596	1.44978	-4.66251	3.12381e-06	1.22063e-05	85.6619	89.9308	68.8063	1.61843	0
ENSG00000215068	ANXA2R-AS1	47.504	-2.03663	0.437999	-4.64984	3.32189e-06	1.29382e-05	63.5556	66.3775	73.9992	21.0396	12.5482
ENSG00000255874	PRECSIT	29.7139	-3.12978	0.673995	-4.64363	3.42349e-06	1.33057e-05	38.686	56.3852	42.8416	6.47372	4.18274
ENSG00000257315	ZBED6	27.0598	-3.86493	0.835487	-4.62596	3.72858e-06	1.44416e-05	46.9759	39.2555	43.4908	0	5.57698
ENSG00000253846	PCDHGA10	27.0034	-3.85397	0.835565	-4.61241	3.98029e-06	1.53878e-05	38.686	53.5302	36.9996	1.61843	4.18274
ENSG00000143194	MAEL	28.763	-3.08564	0.66993	-4.60592	4.10645e-06	1.58519e-05	44.2126	45.6791	43.4908	4.85529	5.57698
ENSG00000142494	SLC47A1	28.2135	-3.53904	0.771251	-4.58869	4.46027e-06	1.71571e-05	47.897	50.6753	34.4031	8.09216	0
ENSG00000101265	RASSF2	36.6842	-2.47534	0.539469	-4.58847	4.46498e-06	1.7172e-05	49.7392	66.3775	47.3854	12.9474	6.97123
ENSG00000125089	SH3TC1	36.4218	-2.5025	0.547342	-4.57209	4.82888e-06	1.84893e-05	45.1337	64.95	53.2275	4.85529	13.9425
ENSG00000200913	SNORD46	27.1225	-3.49985	0.767158	-4.5621	5.06445e-06	1.93627e-05	51.5814	33.5456	42.8416	4.85529	2.78849
ENSG00000280693	SH3PXD2A-AS1	26.3717	-3.82415	0.841336	-4.54533	5.48483e-06	2.08852e-05	30.3962	45.6791	49.9819	1.61843	4.18274
ENSG00000176428	VPS37D	31.7991	-2.84739	0.626604	-4.54415	5.51562e-06	2.09909e-05	46.9759	63.5225	35.0522	6.47372	6.97123
ENSG00000251129	LINC02506	27.1496	-3.49655	0.772121	-4.5285	5.94031e-06	2.25493e-05	35.9227	54.9577	36.9996	6.47372	1.39425
ENSG00000206585	RNVU1-7	44.0288	-6.60014	1.45896	-4.52388	6.07162e-06	2.30224e-05	84.7408	82.0797	51.9293	0	1.39425
ENSG00000101333	PLCB4	26.5219	-3.82823	0.846895	-4.52032	6.17476e-06	2.33922e-05	42.3704	29.2632	55.1748	1.61843	4.18274
ENSG00000213468	FIRRE	29.3265	-2.89423	0.640783	-4.51671	6.2807e-06	2.37805e-05	44.2126	42.1104	48.0346	8.09216	4.18274
ENSG00000266019	MIR3609	19.2924	-6.86362	1.52023	-4.51486	6.33588e-06	2.39719e-05	30.3962	34.2593	31.8067	0	0
ENSG00000243704	RN7SL105P	19.406	-6.8689	1.52146	-4.51467	6.34164e-06	2.39893e-05	34.0805	35.6868	27.2629	0	0
ENSG00000245205	EEF1A1P4	27.0942	-3.23465	0.716913	-4.51192	6.42442e-06	2.42892e-05	46.0548	44.2517	36.3505	3.23686	5.57698
ENSG00000201801	RNU5E-4P	42.482	-6.54524	1.45577	-4.49607	6.92225e-06	2.60858e-05	81.0564	56.3852	73.3501	1.61843	0
ENSG00000289872	ENSG00000289872	28.506	-4.9502	1.10714	-4.47115	7.77987e-06	2.91903e-05	60.7923	30.6907	48.0346	1.61843	1.39425
ENSG00000129682	FGF13	27.6221	-4.92476	1.10339	-4.4633	8.07083e-06	3.02328e-05	38.686	42.1104	54.5257	0	2.78849
ENSG00000197766	CFD	33.7906	-2.49327	0.560112	-4.45138	8.53198e-06	3.18739e-05	56.1868	54.244	40.8943	6.47372	11.154
ENSG00000101230	ISM1	41.4752	-2.06605	0.466001	-4.43356	9.26888e-06	3.4484e-05	58.029	65.6637	55.1748	14.5659	13.9425
ENSG00000267449	AC005884.2	17.9452	-6.75714	1.52562	-4.4291	9.46257e-06	3.51794e-05	31.3173	28.5495	29.8593	0	0
ENSG00000279159	AC003681.1	36.6314	-2.25337	0.508778	-4.42898	9.46794e-06	3.5193e-05	51.5814	57.8126	51.2801	11.329	11.154
ENSG00000258168	AC025569.1	27.3265	-4.89364	1.10496	-4.42879	9.47614e-06	3.52172e-05	46.9759	32.1181	54.5257	1.61843	1.39425
ENSG00000265386	RN7SL219P	17.6856	-6.7356	1.52686	-4.41142	1.02696e-05	3.79959e-05	31.3173	28.5495	28.5611	0	0
ENSG00000264169	RN7SL665P	18.2845	-6.78461	1.54229	-4.39904	1.08733e-05	4.01721e-05	27.6329	44.9654	18.8244	0	0
ENSG00000272197	RN7SL803P	17.9107	-6.74739	1.53996	-4.38152	1.17852e-05	4.33714e-05	42.3704	19.2709	27.912	0	0
ENSG00000250508	LINC02701	25.7971	-3.16332	0.722113	-4.38064	1.18329e-05	4.35237e-05	36.8438	45.6791	37.6487	3.23686	5.57698
ENSG00000200792	SNORA80A	17.3382	-6.7121	1.53347	-4.37707	1.20283e-05	4.42112e-05	23.0274	36.4006	27.2629	0	0
ENSG00000234323	LINC01505	25.9393	-4.82891	1.10376	-4.37498	1.21444e-05	4.46141e-05	40.5282	43.5379	42.8416	0	2.78849
ENSG00000186197	EDARADD	17.6257	-6.72745	1.53887	-4.37167	1.23302e-05	4.52486e-05	37.7649	18.5571	31.8067	0	0
ENSG00000265753	RN7SL444P	17.0337	-6.68031	1.53221	-4.35993	1.30105e-05	4.76187e-05	30.3962	31.4044	23.3682	0	0
ENSG00000200997	RNVU1-34	37.1986	-6.35519	1.46087	-4.35026	1.35974e-05	4.96493e-05	73.6877	56.3852	54.5257	0	1.39425
ENSG00000250634	LINC01182	27.6817	-2.82102	0.648882	-4.34751	1.37693e-05	5.02097e-05	40.5282	47.1066	38.9469	4.85529	6.97123
ENSG00000205809	KLRC2	37.9205	-6.38079	1.46901	-4.34359	1.40172e-05	5.10419e-05	60.7923	85.6484	41.5434	1.61843	0
ENSG00000280109	PLAC4	16.6244	-6.64858	1.53275	-4.33768	1.43993e-05	5.23416e-05	27.6329	24.9808	30.5084	0	0
ENSG00000266651	AC093484.4	29.9944	-2.60094	0.600776	-4.3293	1.49583e-05	5.42783e-05	46.0548	39.9692	49.3328	4.85529	9.75972
ENSG00000206634	SNORA22	25.8483	-4.81104	1.11168	-4.32774	1.50648e-05	5.46171e-05	38.686	56.3852	31.1576	1.61843	1.39425
ENSG00000188488	SERPINA5	17.0256	-6.68048	1.54572	-4.32191	1.54683e-05	5.60017e-05	27.6329	39.9692	17.5261	0	0
ENSG00000164508	H2AC1	16.4838	-6.63174	1.53782	-4.31243	1.61473e-05	5.8317e-05	33.1594	20.6984	28.5611	0	0
ENSG00000230084	ZBTB47-AS1	34.6274	-2.2637	0.525055	-4.31135	1.62262e-05	5.85516e-05	49.7392	52.1027	49.9819	12.9474	8.36548
ENSG00000291189	ENSG00000291189	26.9527	-2.97945	0.691258	-4.31018	1.63118e-05	5.88502e-05	30.3962	52.8165	40.8943	6.47372	4.18274
ENSG00000120324	PCDHB10	30.9556	-2.62394	0.60905	-4.30826	1.64547e-05	5.93451e-05	45.1337	59.9538	34.4031	9.71059	5.57698
ENSG00000264573	RN7SL15P	26.0911	-4.83803	1.12804	-4.28889	1.79571e-05	6.44944e-05	39.6071	62.0951	25.9646	0	2.78849
ENSG00000273319	AC058791.1	16.0297	-6.59653	1.53862	-4.2873	1.80857e-05	6.49339e-05	23.9485	32.8319	23.3682	0	0
ENSG00000273768	RNVU1-29	34.7758	-6.26365	1.46269	-4.2823	1.84972e-05	6.6354e-05	51.5814	66.3775	54.5257	0	1.39425
ENSG00000249196	TMEM132D-AS1	23.1342	-4.04306	0.94546	-4.27629	1.90037e-05	6.80885e-05	45.1337	34.9731	31.1576	1.61843	2.78849
ENSG00000253767	PCDHGA8	16.0126	-6.60126	1.54448	-4.2741	1.9191e-05	6.87358e-05	17.5008	31.4044	31.1576	0	0
ENSG00000276213	Metazoa_SRP	15.9381	-6.58053	1.54133	-4.26937	1.96028e-05	7.01259e-05	33.1594	26.4082	20.1226	0	0
ENSG00000212402	SNORA74B	16.0733	-6.59793	1.54636	-4.26675	1.98343e-05	7.09052e-05	25.7907	36.4006	18.1752	0	0
ENSG00000244389	RN7SL242P	15.8374	-6.57762	1.54192	-4.26587	1.99124e-05	7.11722e-05	24.8696	33.5456	20.7717	0	0
ENSG00000106178	CCL24	15.8202	-6.58263	1.54356	-4.26456	2.00293e-05	7.15651e-05	18.4219	32.1181	28.5611	0	0
ENSG00000116157	GPX7	23.3349	-3.64401	0.856004	-4.257	2.0719e-05	7.39148e-05	37.7649	42.8242	30.5084	0	5.57698
ENSG00000285523	AC005906.3	16.1622	-6.6037	1.55358	-4.25064	2.13164e-05	7.59679e-05	34.0805	14.2747	32.4558	0	0
ENSG00000130755	GMFG	35.0911	-2.19732	0.517466	-4.2463	2.17329e-05	7.73725e-05	47.897	54.244	51.2801	8.09216	13.9425
ENSG00000250510	GPR162	24.6396	-3.07835	0.729751	-4.21836	2.46091e-05	8.71037e-05	38.686	44.9654	30.5084	4.85529	4.18274
ENSG00000250548	LINC01303	41.9708	-2.04933	0.487982	-4.1996	2.67392e-05	9.43215e-05	71.8455	57.0989	51.2801	22.658	6.97123
ENSG00000183876	ARSI	26.6477	-2.74048	0.652573	-4.19951	2.67498e-05	9.4343e-05	42.3704	36.4006	42.1925	8.09216	4.18274
ENSG00000286171	ENSG00000286171	14.8694	-6.48778	1.54809	-4.19082	2.77943e-05	9.78603e-05	22.1063	32.1181	20.1226	0	0
ENSG00000181577	LINC03040	32.7494	-6.18017	1.47503	-4.18987	2.79119e-05	9.82578e-05	36.8438	74.2286	51.2801	0	1.39425
ENSG00000120328	PCDHB12	22.7075	-3.59129	0.858481	-4.18331	2.87298e-05	0.000100948	34.0805	46.3929	27.2629	1.61843	4.18274
ENSG00000277610	RNVU1-4	23.5189	-4.67847	1.11858	-4.18252	2.883e-05	0.000101283	47.897	36.4006	30.5084	0	2.78849
ENSG00000153832	FBXO36	35.3072	-2.18165	0.52192	-4.18005	2.91443e-05	0.000102301	42.3704	59.9538	51.2801	14.5659	8.36548
ENSG00000209042	SNORD12C	22.6783	-3.5823	0.857488	-4.17767	2.9451e-05	0.000103308	46.9759	31.4044	29.2102	1.61843	4.18274
ENSG00000138944	SHISAL1	23.665	-4.67865	1.1263	-4.15399	3.26723e-05	0.000113799	37.7649	53.5302	24.0173	1.61843	1.39425
ENSG00000202515	VTRNA1-3	14.4847	-6.44116	1.55415	-4.1445	3.4055e-05	0.000118297	33.1594	17.8434	21.4208	0	0
ENSG00000134827	TCN1	23.0678	-3.61631	0.880305	-4.10803	3.99056e-05	0.000137607	33.1594	54.9577	21.4208	1.61843	4.18274
ENSG00000182985	CADM1	21.0249	-3.90491	0.95068	-4.1075	3.99972e-05	0.0001379	33.1594	36.4006	31.1576	1.61843	2.78849
ENSG00000201428	RN7SKP71	13.8567	-6.38024	1.55469	-4.10386	4.06311e-05	0.000139992	26.7118	25.6945	16.877	0	0
ENSG00000269927	AC004817.3	26.6058	-2.76844	0.675803	-4.09653	4.19397e-05	0.000144237	38.686	53.5302	29.2102	3.23686	8.36548
ENSG00000198502	HLA-DRB5	26.1796	-2.75186	0.671899	-4.09564	4.20997e-05	0.000144739	41.4493	44.9654	33.1049	1.61843	9.75972
ENSG00000100473	COCH	33.161	-2.20423	0.538203	-4.09554	4.21188e-05	0.000144781	37.7649	55.6714	51.2801	11.329	9.75972
ENSG00000286172	RNVU1-8	13.5739	-6.34975	1.55455	-4.08463	4.41464e-05	0.0001513	27.6329	21.4121	18.8244	0	0
ENSG00000243352	RN7SL8P	13.6568	-6.36033	1.55889	-4.08004	4.50284e-05	0.000154195	24.8696	27.8357	15.5788	0	0
ENSG00000283676	MIR5087	13.3719	-6.33148	1.55398	-4.07437	4.61396e-05	0.000157558	24.8696	19.2709	22.719	0	0
ENSG00000157734	SNX22	20.5164	-3.86874	0.952353	-4.06229	4.85933e-05	0.00016542	32.2384	32.8319	33.1049	1.61843	2.78849
ENSG00000124479	NDP	28.5018	-5.97081	1.47081	-4.05955	4.91675e-05	0.000167183	49.7392	48.5341	42.8416	0	1.39425
ENSG00000164100	NDST3	35.8392	-2.0138	0.496062	-4.05957	4.91636e-05	0.000167183	51.5814	54.9577	47.3854	11.329	13.9425
ENSG00000241175	RN7SL494P	13.4753	-6.34446	1.56861	-4.04464	5.24038e-05	0.000177546	20.2641	32.8319	14.2805	0	0
ENSG00000174844	DNAH12	22.8253	-2.97353	0.73664	-4.03661	5.42293e-05	0.000183402	32.2384	39.9692	33.1049	3.23686	5.57698
ENSG00000269902	AC234772.2	12.8505	-6.27856	1.5574	-4.03143	5.54377e-05	0.000187336	19.343	22.8396	22.0699	0	0
ENSG00000244230	RN7SL151P	12.9824	-6.29111	1.5606	-4.03122	5.54881e-05	0.000187476	20.2641	27.122	17.5261	0	0
ENSG00000277591	RN7SL575P	13.4059	-6.34277	1.57583	-4.02503	5.69681e-05	0.000192226	13.8164	35.6868	17.5261	0	0
ENSG00000275014	RN7SL166P	13.6773	-6.36323	1.58183	-4.0227	5.75339e-05	0.000194072	23.0274	34.9731	10.3859	0	0
ENSG00000167618	LAIR2	13.8023	-6.3811	1.5921	-4.00799	6.1239e-05	0.000205967	16.5797	41.3967	11.035	0	0
ENSG00000134339	SAA2	22.9144	-2.95267	0.736994	-4.00636	6.16604e-05	0.000207317	36.8438	39.2555	29.2102	6.47372	2.78849
ENSG00000198598	MMP17	20.3153	-3.86725	0.965933	-4.00365	6.23732e-05	0.000209646	32.2384	38.5418	26.6137	0	4.18274
ENSG00000275961	RN7SL210P	13.1219	-6.30209	1.57514	-4.00097	6.30834e-05	0.000211827	23.9485	29.9769	11.6841	0	0
ENSG00000170523	KRT83	12.6888	-6.25184	1.56266	-4.00076	6.31398e-05	0.000211982	26.7118	18.5571	18.1752	0	0
ENSG00000105639	JAK3	27.4837	-5.9171	1.47949	-3.99943	6.34965e-05	0.000213057	47.897	55.6714	32.4558	0	1.39425
ENSG00000253731	PCDHGA6	33.7125	-2.22774	0.557405	-3.99663	6.42493e-05	0.000215428	40.5282	69.9462	36.9996	11.329	9.75972
ENSG00000162654	GBP4	40.0992	-2.05115	0.51403	-3.99033	6.59812e-05	0.000220878	66.3189	56.3852	49.3328	24.2765	4.18274
ENSG00000177679	SRRM3	23.7703	-2.80918	0.704091	-3.98979	6.61319e-05	0.00022124	35.9227	38.5418	34.4031	1.61843	8.36548
ENSG00000158457	TSPAN33	22.4968	-2.94205	0.737804	-3.98758	6.67509e-05	0.000223094	28.554	38.5418	36.3505	4.85529	4.18274
ENSG00000240322	RN7SL481P	12.3985	-6.22428	1.56235	-3.98392	6.77875e-05	0.000226486	20.2641	23.5533	18.1752	0	0
ENSG00000119514	GALNT12	26.7207	-2.561	0.64307	-3.98247	6.82036e-05	0.000227693	38.686	51.389	29.8593	8.09216	5.57698
ENSG00000243991	RN7SL447P	12.1001	-6.189	1.56381	-3.95764	7.56944e-05	0.000251527	20.2641	21.4121	18.8244	0	0
ENSG00000244219	TMEM225B	26.0466	-5.84205	1.47962	-3.94833	7.86969e-05	0.000261086	39.6071	53.5302	35.7014	0	1.39425
ENSG00000175928	LRRN1	21.4731	-3.18546	0.808581	-3.93957	8.16277e-05	0.000270333	28.554	40.683	31.1576	0	6.97123
ENSG00000073282	TP63	12.2828	-6.22073	1.57942	-3.93861	8.19549e-05	0.00027133	11.0531	25.6945	24.6664	0	0
ENSG00000163762	TM4SF18	11.9676	-6.16941	1.56808	-3.93438	8.34125e-05	0.000275672	23.9485	16.4159	19.4735	0	0
ENSG00000042980	ADAM28	21.2609	-3.11851	0.793503	-3.93005	8.49273e-05	0.000280589	27.6329	36.4006	34.4031	6.47372	1.39425
ENSG00000178773	CPNE7	27.6032	-2.46994	0.628939	-3.92715	8.59573e-05	0.000283675	35.9227	55.6714	31.8067	4.85529	9.75972
ENSG00000238961	SNORA47	11.939	-6.17027	1.57156	-3.92621	8.62946e-05	0.000284698	18.4219	25.6945	15.5788	0	0
ENSG00000183486	MX2	34.0969	-2.13155	0.543038	-3.92524	8.66438e-05	0.000285759	50.6603	64.2363	33.1049	11.329	11.154
ENSG00000271933	AL603756.1	11.7936	-6.149	1.56818	-3.92112	8.81384e-05	0.000290365	22.1063	19.9846	16.877	0	0
ENSG00000244642	RN7SL396P	11.7187	-6.14451	1.56749	-3.91998	8.8558e-05	0.000291609	18.4219	20.6984	19.4735	0	0
ENSG00000184227	ACOT1	28.4976	-2.34668	0.600806	-3.90588	9.38812e-05	0.000308159	31.3173	54.244	40.2452	9.71059	6.97123
ENSG00000198930	CSAG1	19.4586	-4.38897	1.12414	-3.90429	9.45022e-05	0.000309952	32.2384	32.8319	29.2102	1.61843	1.39425
ENSG00000240160	RN7SL263P	11.8486	-6.16399	1.57967	-3.90207	9.53731e-05	0.00031266	13.8164	28.5495	16.877	0	0
ENSG00000201183	RNVU1-3	11.6406	-6.12992	1.57141	-3.9009	9.58354e-05	0.000313977	23.0274	15.7022	19.4735	0	0
ENSG00000214652	ZNF727	20.0062	-3.37845	0.868047	-3.89202	9.94151e-05	0.000325089	40.5282	24.267	29.2102	3.23686	2.78849
ENSG00000286019	NOTCH2NLB	20.4365	-3.08099	0.79283	-3.88606	0.000101883	0.000332793	29.4751	32.8319	32.4558	3.23686	4.18274
ENSG00000183562	AC131971.1	19.4598	-4.3944	1.13083	-3.88601	0.000101907	0.000332818	27.6329	26.4082	40.2452	1.61843	1.39425
ENSG00000112175	BMP5	11.6584	-6.13279	1.58061	-3.88002	0.000104447	0.000340631	20.2641	25.6945	12.3332	0	0
ENSG00000267405	AC005180.1	11.686	-6.14592	1.58452	-3.87872	0.000105006	0.000342184	15.6586	13.561	29.2102	0	0
ENSG00000264916	RN7SL230P	11.4898	-6.11185	1.57701	-3.8756	0.000106361	0.00034633	20.2641	23.5533	13.6314	0	0
ENSG00000290039	LOC124904122	23.4391	-2.72947	0.705002	-3.87158	0.000108131	0.000351762	36.8438	33.5456	35.7014	9.71059	1.39425
ENSG00000215817	ZC3H11B	19.5464	-3.78424	0.977779	-3.87024	0.000108728	0.000353535	22.1063	45.6791	25.3155	3.23686	1.39425
ENSG00000164690	SHH	21.5841	-2.88299	0.74518	-3.86885	0.000109349	0.000355444	34.0805	37.1143	27.912	3.23686	5.57698
ENSG00000163993	S100P	20.1261	-4.44531	1.14938	-3.86756	0.000109928	0.000357214	20.2641	51.389	25.9646	1.61843	1.39425
ENSG00000242216	RN7SL97P	11.3524	-6.09742	1.57905	-3.86145	0.000112715	0.000365697	17.5008	24.9808	14.2805	0	0
ENSG00000200169	RNU5D-1	23.8041	-5.70897	1.48091	-3.85504	0.000115712	0.000374964	40.5282	41.3967	35.7014	0	1.39425
ENSG00000273338	AC103591.3	18.8155	-4.34136	1.12821	-3.84799	0.00011909	0.000385416	29.4751	27.8357	33.754	1.61843	1.39425
ENSG00000174640	SLCO2A1	11.1682	-6.07457	1.58155	-3.84091	0.000122581	0.000396158	16.5797	24.9808	14.2805	0	0
ENSG00000256338	RPL41P2	20.7031	-3.07917	0.803067	-3.83426	0.000125943	0.00040639	39.6071	33.5456	22.719	4.85529	2.78849
ENSG00000242175	RN7SL127P	11.4062	-6.09762	1.59193	-3.83033	0.000127971	0.00041255	23.0274	24.267	9.73674	0	0
ENSG00000167554	ZNF610	18.6443	-4.30887	1.12778	-3.82065	0.000133103	0.000428362	31.3173	31.4044	27.2629	3.23686	0
ENSG00000201901	RN7SKP48	11.0513	-6.0588	1.58627	-3.81953	0.000133707	0.000430038	16.5797	25.6945	12.9823	0	0
ENSG00000200472	RN7SKP44	10.9296	-6.04534	1.585	-3.8141	0.000136678	0.000438915	14.7375	24.9808	14.9297	0	0
ENSG00000249743	AC116345.1	26.0703	-2.35387	0.61905	-3.80239	0.000143307	0.000458922	40.5282	44.2517	30.5084	8.09216	6.97123
ENSG00000203857	HSD3B1	11.0249	-6.04976	1.59152	-3.80124	0.000143972	0.00046091	21.1852	23.5533	10.3859	0	0
ENSG00000264940	SNORD3C	22.6832	-5.62845	1.48392	-3.79296	0.00014886	0.000475897	41.4493	38.5418	31.8067	1.61843	0
ENSG00000187475	H1-6	23.0117	-5.6434	1.49308	-3.77971	0.000157014	0.000500807	52.5025	34.9731	25.9646	1.61843	0
ENSG00000289044	ENSG00000289044	10.7394	-6.00738	1.59047	-3.77712	0.000158654	0.000505807	25.7907	14.2747	13.6314	0	0
ENSG00000151025	GPR158	20.0211	-3.06811	0.81236	-3.77679	0.000158862	0.000506391	22.1063	36.4006	34.4031	1.61843	5.57698
ENSG00000240606	RN7SL564P	10.5218	-5.98625	1.58757	-3.7707	0.00016279	0.000518274	17.5008	22.1258	12.9823	0	0
ENSG00000279133	AC018628.1	25.4298	-2.45602	0.652747	-3.76259	0.000168165	0.000534238	46.0548	29.9769	36.9996	11.329	2.78849
ENSG00000261167	AC107027.3	30.218	-2.04753	0.545251	-3.7552	0.000173203	0.000549319	50.6603	39.9692	39.5961	9.71059	11.154
ENSG00000069431	ABCC9	20.8797	-2.84036	0.757545	-3.74942	0.000177243	0.000560675	23.0274	34.2593	38.2978	3.23686	5.57698
ENSG00000143858	SYT2	32.3993	-2.02934	0.541714	-3.74615	0.000179569	0.000567428	56.1868	33.5456	49.3328	14.5659	8.36548
ENSG00000184305	CCSER1	19.3618	-2.99506	0.799931	-3.74415	0.000181003	0.000571697	30.3962	27.8357	31.1576	3.23686	4.18274
ENSG00000174808	BTC	27.1598	-2.24684	0.600991	-3.73856	0.000185079	0.00058386	35.9227	39.2555	43.4908	12.9474	4.18274
ENSG00000240106	RN7SL146P	10.7604	-6.02056	1.61132	-3.73641	0.000186664	0.000588592	14.7375	29.9769	9.08762	0	0
ENSG00000240490	RN7SL277P	9.99227	-5.90977	1.59148	-3.71339	0.000204501	0.000641909	18.4219	18.5571	12.9823	0	0
ENSG00000287453	ENSG00000287453	9.91473	-5.89995	1.59025	-3.71008	0.000207195	0.00065007	18.4219	14.2747	16.877	0	0
ENSG00000286153	RUNX1-AS1	24.1191	-2.38744	0.644066	-3.70683	0.000209867	0.000657856	34.0805	34.9731	37.6487	9.71059	4.18274
ENSG00000162692	VCAM1	10.5347	-5.99148	1.61816	-3.70265	0.000213357	0.00066819	12.8953	30.6907	9.08762	0	0
ENSG00000276956	RN7SL769P	9.78761	-5.88497	1.59281	-3.6947	0.000220146	0.0006881	14.7375	19.2709	14.9297	0	0
ENSG00000241226	RN7SL836P	9.72029	-5.87663	1.59355	-3.68777	0.000226227	0.000706151	13.8164	18.5571	16.2279	0	0
ENSG00000239731	RN7SL825P	9.78972	-5.87758	1.5952	-3.68455	0.00022911	0.000714291	20.2641	15.7022	12.9823	0	0
ENSG00000287884	ENSG00000287884	9.80265	-5.87928	1.59605	-3.68365	0.000229918	0.000716512	20.2641	16.4159	12.3332	0	0
ENSG00000117425	PTCH2	22.1642	-2.66735	0.724463	-3.68183	0.000231563	0.000721179	46.9759	23.5533	29.8593	4.85529	5.57698
ENSG00000137872	SEMA6D	20.3536	-2.7685	0.752482	-3.67916	0.000234003	0.00072856	30.3962	26.4082	35.7014	6.47372	2.78849
ENSG00000152766	ANKRD22	9.7197	-5.86913	1.59603	-3.67732	0.000235698	0.000733607	18.4219	17.8434	12.3332	0	0
ENSG00000241789	RN7SL504P	9.75096	-5.87704	1.59997	-3.67321	0.000239519	0.000744506	15.6586	21.4121	11.6841	0	0
ENSG00000110811	P3H3	19.0234	-2.96185	0.809674	-3.65807	0.000254119	0.000786468	35.0016	29.9769	22.719	3.23686	4.18274
ENSG00000222404	RN7SKP281	9.58988	-5.84924	1.59925	-3.6575	0.000254689	0.00078788	18.4219	17.8434	11.6841	0	0
ENSG00000292256	ENSG00000292256	9.54089	-5.84698	1.5991	-3.65642	0.000255765	0.000790856	14.7375	19.9846	12.9823	0	0
ENSG00000222375	RN7SKP127	9.46065	-5.83672	1.59767	-3.65327	0.000258925	0.000799912	13.8164	18.5571	14.9297	0	0
ENSG00000201600	RN7SKP124	9.89642	-5.90222	1.61589	-3.65261	0.000259591	0.00080185	11.9742	27.122	10.3859	0	0
ENSG00000261553	AL137782.1	17.0205	-3.5646	0.979577	-3.63892	0.000273784	0.000843179	33.1594	20.6984	26.6137	3.23686	1.39425
ENSG00000286540	ENSG00000286540	16.8017	-3.56194	0.979061	-3.63812	0.00027464	0.000845312	31.3173	24.267	24.0173	1.61843	2.78849
ENSG00000242547	RN7SL169P	9.68635	-5.87265	1.61434	-3.63781	0.000274971	0.000846206	11.0531	25.6945	11.6841	0	0
ENSG00000164093	PITX2	20.1846	-2.77486	0.764646	-3.62894	0.000284583	0.000875138	35.0016	35.6868	21.4208	3.23686	5.57698
ENSG00000126217	MCF2L	19.6522	-5.42195	1.49525	-3.62612	0.00028771	0.000884491	29.4751	39.2555	27.912	1.61843	0
ENSG00000241246	RN7SL302P	9.18267	-5.78904	1.60065	-3.61667	0.000298412	0.000915357	16.5797	15.7022	13.6314	0	0
ENSG00000221949	LINC01465	18.2019	-3.20571	0.886425	-3.61645	0.000298671	0.000916015	31.3173	21.4121	31.8067	6.47372	0
ENSG00000202392	RN7SKP292	9.23226	-5.80372	1.61197	-3.6004	0.000317733	0.000971464	11.0531	22.1258	12.9823	0	0
ENSG00000152582	SPEF2	18.3603	-3.24402	0.901258	-3.59943	0.000318913	0.000974638	15.6586	40.683	29.2102	4.85529	1.39425
ENSG00000206612	SNORA2A	9.12017	-5.77702	1.60507	-3.59924	0.000319149	0.000975217	17.5008	16.4159	11.6841	0	0
ENSG00000234814	SVIL2P	9.01138	-5.76254	1.60404	-3.59253	0.000327488	0.000999668	15.6586	16.4159	12.9823	0	0
ENSG00000016402	IL20RA	18.1178	-3.19354	0.889434	-3.59053	0.00033001	0.00100677	34.0805	29.2632	20.7717	6.47372	0
ENSG00000267505	AC005180.2	8.95216	-5.75852	1.60533	-3.58711	0.000334359	0.00101959	12.8953	14.9885	16.877	0	0
ENSG00000253305	PCDHGB6	17.3393	-3.17078	0.885852	-3.57936	0.00034444	0.00104787	19.343	32.1181	29.2102	3.23686	2.78849
ENSG00000266420	RN7SL118P	18.3253	-5.32809	1.49838	-3.5559	0.00037669	0.00114046	30.3962	29.9769	29.8593	0	1.39425
ENSG00000224093	BCAR3-AS1	17.4864	-3.15452	0.887307	-3.55516	0.000377745	0.00114332	33.1594	28.5495	19.4735	4.85529	1.39425
ENSG00000108602	ALDH3A1	9.00598	-5.76255	1.6214	-3.55407	0.000379325	0.00114743	13.8164	22.1258	9.08762	0	0
ENSG00000105851	PIK3CG	21.1471	-2.56143	0.720951	-3.55284	0.000381091	0.00115227	34.0805	30.6907	29.8593	9.71059	1.39425
ENSG00000255028	AP003049.2	15.805	-4.05869	1.14615	-3.54115	0.000398386	0.00120141	27.6329	22.8396	25.3155	3.23686	0
ENSG00000201793	RN7SKP9	18.3798	-5.31604	1.50221	-3.53882	0.000401917	0.00121118	38.686	24.9808	26.6137	1.61843	0
ENSG00000035664	DAPK2	20.6127	-2.5398	0.72001	-3.52745	0.000419588	0.00125986	25.7907	30.6907	35.7014	8.09216	2.78849
ENSG00000075461	CACNG4	8.71237	-5.70577	1.62027	-3.5215	0.000429116	0.00128716	20.2641	13.561	9.73674	0	0
ENSG00000204620	AC115618.1	15.7201	-4.08873	1.1627	-3.5166	0.000437116	0.00130889	24.8696	32.1181	18.8244	0	2.78849
ENSG00000263969	RN7SL678P	8.5056	-5.6852	1.61705	-3.51579	0.000438455	0.00131214	11.0531	17.8434	13.6314	0	0
ENSG00000105419	MEIS3	17.9623	-5.30434	1.50976	-3.51337	0.000442462	0.00132318	21.1852	39.9692	27.2629	0	1.39425
ENSG00000203709	MIR29B2CHG	23.7984	-2.19823	0.625739	-3.51301	0.000443061	0.00132478	33.1594	33.5456	36.9996	9.71059	5.57698
ENSG00000186417	GLDN	8.57832	-5.69951	1.62551	-3.50629	0.000454402	0.00135595	9.21096	20.6984	12.9823	0	0
ENSG00000144843	ADPRH	16.7555	-3.09474	0.882996	-3.50482	0.000456917	0.00136326	26.7118	23.5533	27.2629	4.85529	1.39425
ENSG00000286502	LOC124902301	16.6115	-3.09408	0.884209	-3.49926	0.000466553	0.00139	28.554	26.4082	22.0699	3.23686	2.78849
ENSG00000244044	RN7SL735P	8.67478	-5.72	1.63669	-3.49485	0.000474335	0.00141056	6.44767	20.6984	16.2279	0	0
ENSG00000207005	RNU1-2	8.33911	-5.64807	1.6173	-3.49229	0.000478905	0.00142334	16.5797	12.1335	12.9823	0	0
ENSG00000207175	RNU1-67P	18.641	-5.33677	1.53041	-3.48715	0.000488202	0.0014491	35.0016	44.2517	12.3332	1.61843	0
ENSG00000228812	LAMA5-AS1	8.29494	-5.64211	1.61892	-3.4851	0.000491952	0.00145939	14.7375	15.7022	11.035	0	0
ENSG00000158270	COLEC12	8.36226	-5.65202	1.62179	-3.48505	0.000492038	0.00145944	15.6586	16.4159	9.73674	0	0
ENSG00000286051	MAGEA6-DT	8.25676	-5.64496	1.6225	-3.47918	0.000502952	0.00149053	10.1321	14.2747	16.877	0	0
ENSG00000290003	ENSG00000290003	8.19907	-5.62824	1.62061	-3.47291	0.000514842	0.00152403	12.8953	16.4159	11.6841	0	0
ENSG00000180535	BHLHA15	9.12347	-5.79111	1.66864	-3.47055	0.000519393	0.00153728	4.60548	29.9769	11.035	0	0
ENSG00000262209	PCDHGB3	16.2851	-3.0689	0.885189	-3.46694	0.000526415	0.00155673	23.0274	26.4082	25.9646	3.23686	2.78849
ENSG00000135525	MAP7	17.7815	-2.84727	0.821483	-3.46601	0.000528235	0.00156145	24.8696	34.9731	21.4208	4.85529	2.78849
ENSG00000275395	FCGBP	15.5584	-4.06765	1.17394	-3.46495	0.000530323	0.0015674	32.2384	27.8357	14.9297	0	2.78849
ENSG00000049249	TNFRSF9	15.8642	-4.06337	1.17555	-3.45657	0.000547094	0.0016142	21.1852	39.9692	14.9297	3.23686	0
ENSG00000181449	SOX2	18.4437	-2.9326	0.848483	-3.45629	0.000547665	0.00161566	29.4751	39.9692	15.5788	1.61843	5.57698
ENSG00000215182	MUC5AC	8.09239	-5.60323	1.6237	-3.45091	0.000558703	0.00164658	16.5797	12.8473	11.035	0	0
ENSG00000221500	SNORD100	8.22068	-5.6387	1.63524	-3.44825	0.000564238	0.00166242	11.0531	9.27857	20.7717	0	0
ENSG00000284669	AC092053.3	17.6569	-2.87338	0.833576	-3.44706	0.000566726	0.00166952	21.1852	23.5533	36.3505	1.61843	5.57698
ENSG00000252947	SCARNA1	17.3956	-5.23672	1.52537	-3.43309	0.000596741	0.0017537	30.3962	40.683	14.2805	1.61843	0
ENSG00000173262	SLC2A14	8.08698	-5.5981	1.63181	-3.43062	0.000602209	0.00176877	19.343	10.706	10.3859	0	0
ENSG00000255008	LINC02739	15.5496	-3.41005	0.994398	-3.42926	0.000605221	0.00177686	24.8696	28.5495	19.4735	4.85529	0
ENSG00000143248	RGS5	25.2874	-2.01551	0.58876	-3.42331	0.000618631	0.00181366	34.0805	34.2593	40.2452	8.09216	9.75972
ENSG00000207344	SNORA22C	7.96527	-5.58484	1.63323	-3.41951	0.000627332	0.0018371	12.8953	17.8434	9.08762	0	0
ENSG00000223039	RN7SKP268	7.8694	-5.5648	1.62777	-3.41866	0.000629298	0.0018426	15.6586	10.706	12.9823	0	0
ENSG00000177181	RIMKLA	16.2398	-5.14278	1.50914	-3.40776	0.000654982	0.00191402	24.8696	23.5533	31.1576	1.61843	0
ENSG00000253602	RN7SL260P	7.93673	-5.58068	1.6395	-3.4039	0.000664306	0.00193826	11.9742	19.2709	8.4385	0	0
ENSG00000256188	TAS2R30	7.70351	-5.5396	1.62851	-3.40164	0.00066982	0.00195298	11.9742	13.561	12.9823	0	0
ENSG00000120149	MSX2	25.2793	-2.01551	0.592571	-3.40129	0.000670689	0.00195523	31.3173	42.8242	34.4031	8.09216	9.75972
ENSG00000183638	RP1L1	16.0576	-5.13979	1.51282	-3.39749	0.000680064	0.00198201	22.1063	24.9808	31.8067	0	1.39425
ENSG00000138316	ADAMTS14	15.1697	-3.38873	0.997531	-3.39712	0.000680998	0.00198417	25.7907	28.5495	16.877	3.23686	1.39425
ENSG00000287774	ENSG00000287774	7.7498	-5.54222	1.6319	-3.39619	0.000683311	0.00199063	14.7375	14.2747	9.73674	0	0
ENSG00000280383	Z95331.1	24.9411	-2.10517	0.62003	-3.39527	0.000685603	0.00199675	31.3173	32.1181	44.1399	12.9474	4.18274
ENSG00000275160	RPL7AP45	7.66955	-5.52947	1.62953	-3.3933	0.000690551	0.00200947	13.8164	12.8473	11.6841	0	0
ENSG00000238825	RNVU1-2	7.70833	-5.53585	1.63286	-3.39027	0.000698236	0.00203097	13.8164	14.9885	9.73674	0	0
ENSG00000157927	RADIL	15.8671	-3.0247	0.892241	-3.39001	0.000698911	0.00203265	26.7118	19.9846	26.6137	3.23686	2.78849
ENSG00000255029	AC110058.1	7.65393	-5.52732	1.63254	-3.38571	0.00070994	0.00206241	12.8953	14.9885	10.3859	0	0
ENSG00000138769	CDKL2	22.6973	-2.13011	0.631103	-3.37521	0.000737586	0.00213585	31.3173	31.4044	35.7014	8.09216	6.97123
ENSG00000280193	AC132219.2	24.0025	-2.06198	0.611762	-3.37056	0.000750159	0.00216832	29.4751	34.2593	39.5961	9.71059	6.97123
ENSG00000112782	CLIC5	17.8964	-2.58778	0.769887	-3.36125	0.000775902	0.00223806	28.554	23.5533	28.5611	3.23686	5.57698
ENSG00000125538	IL1B	14.2878	-3.95103	1.17801	-3.354	0.00079652	0.0022937	18.4219	31.4044	18.8244	0	2.78849
ENSG00000251593	MSNP1	7.43905	-5.49282	1.63799	-3.35339	0.000798282	0.00229782	10.1321	12.1335	14.9297	0	0
ENSG00000243562	RN7SL838P	7.40509	-5.48245	1.63601	-3.35112	0.000804858	0.00231418	11.9742	11.4198	13.6314	0	0
ENSG00000145934	TENM2	15.431	-5.07521	1.51504	-3.34988	0.000808452	0.00232387	25.7907	28.5495	21.4208	0	1.39425
ENSG00000199831	RN7SKP291	7.38136	-5.47409	1.63943	-3.33901	0.000840763	0.0024104	12.8953	14.2747	9.73674	0	0
ENSG00000164106	SCRG1	7.3561	-5.4794	1.64488	-3.33119	0.000864756	0.0024744	8.28986	13.561	14.9297	0	0
ENSG00000230834	AC068580.2	7.2963	-5.46469	1.64181	-3.32846	0.000873264	0.00249633	10.1321	11.4198	14.9297	0	0
ENSG00000225434	LINC01504	15.4053	-5.05723	1.5205	-3.32604	0.000880896	0.00251711	28.554	29.9769	16.877	1.61843	0
ENSG00000260034	LCMT1-AS2	7.24672	-5.45184	1.63969	-3.32492	0.000884447	0.0025269	11.0531	12.8473	12.3332	0	0
ENSG00000166793	YPEL4	15.1964	-5.04756	1.51832	-3.32443	0.00088598	0.00253094	18.4219	29.9769	25.9646	1.61843	0
ENSG00000286081	LOC105373682	13.7229	-3.86606	1.16487	-3.31888	0.000903789	0.00257861	23.0274	18.5571	24.0173	1.61843	1.39425
ENSG00000166341	DCHS1	7.22569	-5.44333	1.64109	-3.31689	0.000910239	0.00259559	12.8953	12.8473	10.3859	0	0
ENSG00000176533	GNG7	17.8127	-2.55752	0.771835	-3.31356	0.000921174	0.00262389	22.1063	27.8357	29.8593	6.47372	2.78849
ENSG00000243029	RN7SL635P	7.26505	-5.45995	1.64785	-3.31338	0.000921771	0.00262523	8.28986	15.7022	12.3332	0	0
ENSG00000169418	NPR1	15.772	-3.05489	0.922924	-3.31001	0.000932911	0.00265367	20.2641	33.5456	19.4735	0	5.57698
ENSG00000272533	SNORA28	14.8661	-5.00819	1.51509	-3.30554	0.000947945	0.00269274	25.7907	23.5533	23.3682	1.61843	0
ENSG00000204956	PCDHGA1	18.8626	-2.42869	0.73528	-3.30308	0.000956304	0.00271514	28.554	32.8319	22.719	3.23686	6.97123
ENSG00000290035	ENSG00000290035	15.239	-2.96548	0.898331	-3.3011	0.000963049	0.00273378	20.2641	27.8357	22.0699	3.23686	2.78849
ENSG00000272232	RN7SL726P	7.16589	-5.42804	1.64478	-3.30017	0.000966251	0.00274212	14.7375	10.706	10.3859	0	0
ENSG00000196335	STK31	16.5463	-2.73027	0.8282	-3.29663	0.000978524	0.00277505	28.554	19.2709	27.2629	4.85529	2.78849
ENSG00000259560	AC020687.1	14.7491	-5.01547	1.52219	-3.2949	0.000984581	0.00278879	18.4219	29.2632	24.6664	0	1.39425
ENSG00000244256	RN7SL130P	14.2375	-3.90367	1.18559	-3.29258	0.00099271	0.00280952	14.7375	35.6868	17.5261	3.23686	0
ENSG00000243738	RN7SL181P	13.3932	-3.83019	1.16588	-3.28523	0.00101898	0.00288073	21.1852	20.6984	22.0699	1.61843	1.39425
ENSG00000088992	TESC	7.2882	-5.46387	1.66488	-3.28184	0.00103133	0.00291364	7.36877	19.9846	9.08762	0	0
ENSG00000106809	OGN	7.07272	-5.41205	1.64963	-3.28077	0.00103523	0.00292276	13.8164	8.56484	12.9823	0	0
ENSG00000240481	RN7SL38P	7.0027	-5.40036	1.64607	-3.28077	0.00103526	0.00292276	11.9742	10.706	12.3332	0	0
ENSG00000172476	RAB40A	15.0262	-2.94143	0.89701	-3.27915	0.00104121	0.00293636	23.0274	21.4121	24.6664	3.23686	2.78849
ENSG00000146006	LRRTM2	7.0598	-5.41581	1.65174	-3.27885	0.00104232	0.0029387	9.21096	15.7022	10.3859	0	0
ENSG00000256268	LINC02454	23.4893	-2.04146	0.622973	-3.27696	0.0010493	0.00295718	35.9227	25.6945	39.5961	6.47372	9.75972
ENSG00000257803	PIGAP1	13.4912	-3.83655	1.17084	-3.27675	0.00105009	0.00295899	23.9485	24.267	16.2279	1.61843	1.39425
ENSG00000254911	SCARNA9	14.6479	-4.98776	1.52239	-3.27628	0.00105185	0.00296356	22.1063	30.6907	18.8244	1.61843	0
ENSG00000285976	LOC128125822	23.494	-2.01329	0.614518	-3.27622	0.00105208	0.00296379	31.3173	33.5456	35.7014	11.329	5.57698
ENSG00000244080	RN7SL833P	7.03606	-5.40095	1.64912	-3.27506	0.00105641	0.00297397	14.7375	10.706	9.73674	0	0
ENSG00000269570	AP001350.1	16.2269	-2.7001	0.824648	-3.27424	0.00105947	0.00298177	25.7907	24.9808	22.719	4.85529	2.78849
ENSG00000255837	TAS2R20	17.5401	-2.53224	0.773588	-3.27337	0.00106274	0.00299017	22.1063	27.122	29.2102	6.47372	2.78849
ENSG00000251138	LINC02882	15.186	-2.99744	0.91684	-3.26932	0.00107807	0.00303083	19.343	25.6945	25.3155	0	5.57698
ENSG00000013297	CLDN11	13.328	-3.8474	1.17741	-3.26767	0.00108437	0.00304731	18.4219	21.4121	24.0173	0	2.78849
ENSG00000239888	RN7SL792P	6.97145	-5.39557	1.65215	-3.26579	0.00109157	0.00306343	10.1321	14.9885	9.73674	0	0
ENSG00000153253	SCN3A	6.92727	-5.38216	1.64851	-3.26487	0.00109516	0.00307305	12.8953	10.706	11.035	0	0
ENSG00000199420	RN7SKP170	6.98437	-5.39788	1.65449	-3.26256	0.00110411	0.00309607	10.1321	15.7022	9.08762	0	0
ENSG00000241420	RN7SL505P	6.8858	-5.37506	1.64891	-3.25976	0.00111506	0.00312256	11.9742	11.4198	11.035	0	0
ENSG00000239437	RN7SL752P	6.90142	-5.37749	1.65124	-3.25665	0.00112737	0.00315532	12.8953	9.27857	12.3332	0	0
ENSG00000147082	CCNB3	19.6824	-2.29	0.703962	-3.25302	0.00114187	0.00319419	26.7118	25.6945	34.4031	3.23686	8.36548
ENSG00000202058	RN7SKP80	6.87017	-5.37265	1.65199	-3.25222	0.00114508	0.0032023	11.0531	13.561	9.73674	0	0
ENSG00000091262	ABCC6	13.8094	-3.26438	1.00461	-3.24941	0.00115647	0.00323153	23.9485	19.2709	21.4208	1.61843	2.78849
ENSG00000204175	GPRIN2	17.6231	-2.54055	0.782092	-3.2484	0.00116055	0.0032425	19.343	33.5456	25.9646	6.47372	2.78849
ENSG00000258725	PRC1-AS1	19.7436	-2.30668	0.710429	-3.24688	0.00116677	0.00325858	27.6329	28.5495	31.1576	1.61843	9.75972
ENSG00000251191	LINC00589	14.1824	-4.94981	1.52597	-3.24371	0.00117984	0.00329285	24.8696	27.122	17.5261	0	1.39425
ENSG00000287712	ENSG00000287712	16.5465	-2.76023	0.851172	-3.24286	0.00118335	0.0033022	28.554	31.4044	15.5788	1.61843	5.57698
ENSG00000254122	PCDHGB7	6.8341	-5.36563	1.65557	-3.24095	0.00119132	0.00332176	11.9742	8.56484	13.6314	0	0
ENSG00000202415	RN7SKP269	19.9419	-2.25994	0.69927	-3.23185	0.0012299	0.00342426	27.6329	27.122	32.4558	9.71059	2.78849
ENSG00000081237	PTPRC	13.8299	-3.26711	1.01125	-3.23076	0.00123459	0.0034355	22.1063	26.4082	16.2279	1.61843	2.78849
ENSG00000042062	RIPOR3	15.8781	-2.70223	0.837221	-3.22762	0.00124823	0.00347066	21.1852	25.6945	25.3155	1.61843	5.57698
ENSG00000253873	PCDHGA11	7.04959	-5.41852	1.6801	-3.22512	0.00125922	0.00349979	5.52657	19.9846	9.73674	0	0
ENSG00000200091	RN7SKP163	6.7172	-5.33972	1.65591	-3.22465	0.00126128	0.0035046	11.9742	9.27857	12.3332	0	0
ENSG00000181804	SLC9A9	13.2749	-3.7998	1.18241	-3.2136	0.0013108	0.00363051	13.8164	28.5495	20.7717	3.23686	0
ENSG00000215093	EEF1A1P29	12.7651	-3.7583	1.17241	-3.20561	0.00134775	0.0037244	19.343	20.6984	20.7717	1.61843	1.39425
ENSG00000163053	SLC16A14	6.58468	-5.3108	1.65876	-3.20167	0.00136632	0.0037712	11.0531	12.1335	9.73674	0	0
ENSG00000139597	N4BP2L1	17.0216	-2.51075	0.784238	-3.20152	0.00136704	0.00377269	22.1063	32.1181	22.0699	3.23686	5.57698
ENSG00000233559	LINC00513	12.7678	-3.7583	1.17401	-3.20125	0.00136833	0.0037753	20.2641	17.8434	22.719	1.61843	1.39425
ENSG00000271204	AC016831.4	6.57176	-5.30834	1.65821	-3.20124	0.00136835	0.0037753	11.0531	11.4198	10.3859	0	0
ENSG00000243980	RN7SL702P	6.74246	-5.33421	1.66949	-3.19512	0.00139773	0.00384866	16.5797	9.99231	7.14027	0	0
ENSG00000277151	AL138820.1	6.56424	-5.31261	1.66294	-3.1947	0.00139977	0.00385379	8.28986	12.8473	11.6841	0	0
ENSG00000222987	RN7SKP68	6.5378	-5.29648	1.66188	-3.18705	0.00143732	0.00394981	12.8953	10.706	9.08762	0	0
ENSG00000234816	H2AC5P	6.52488	-5.29399	1.66171	-3.18588	0.00144317	0.00396379	12.8953	9.99231	9.73674	0	0
ENSG00000196406	SPANXD	6.58527	-5.32142	1.6715	-3.18363	0.00145443	0.00399208	6.44767	12.8473	13.6314	0	0
ENSG00000160191	PDE9A	20.2495	-2.13081	0.669405	-3.18315	0.00145684	0.00399605	30.3962	27.122	30.5084	4.85529	8.36548
ENSG00000291141	EMBP1	19.0285	-2.21895	0.697789	-3.17997	0.00147289	0.00403849	27.6329	27.122	28.5611	4.85529	6.97123
ENSG00000228672	PROB1	18.1278	-2.36176	0.742849	-3.17933	0.00147616	0.00404637	30.3962	29.2632	20.7717	3.23686	6.97123
ENSG00000239560	RN7SL479P	6.94079	-5.39876	1.69921	-3.17721	0.00148697	0.00407277	3.68438	19.9846	11.035	0	0
ENSG00000287979	ENSG00000287979	6.43712	-5.28333	1.66547	-3.17228	0.00151247	0.00413606	9.21096	9.99231	12.9823	0	0
ENSG00000252697	RN7SKP209	6.48071	-5.28642	1.66814	-3.16905	0.00152936	0.00417785	11.0531	13.561	7.78939	0	0
ENSG00000188916	INSYN2A	13.1342	-4.83941	1.53048	-3.16202	0.00156679	0.00427448	21.1852	24.267	18.8244	0	1.39425
ENSG00000251348	HSPD1P11	13.1096	-4.8267	1.52982	-3.15509	0.00160451	0.0043699	19.343	19.2709	25.3155	1.61843	0
ENSG00000265123	RN7SL200P	6.37191	-5.26606	1.66951	-3.15425	0.0016091	0.00438097	9.21096	13.561	9.08762	0	0
ENSG00000080854	IGSF9B	18.9606	-2.20917	0.700579	-3.15335	0.00161407	0.00439248	31.3173	25.6945	25.9646	4.85529	6.97123
ENSG00000125730	C3	22.6254	-2.31446	0.734066	-3.15293	0.00161641	0.00439827	31.3173	54.9577	13.6314	4.85529	8.36548
ENSG00000286742	ENSG00000286742	6.39834	-5.2756	1.67474	-3.15009	0.00163219	0.00443829	9.21096	7.8511	14.9297	0	0
ENSG00000252906	SCARNA3	6.29167	-5.25068	1.67051	-3.14316	0.00167136	0.00453411	8.28986	12.1335	11.035	0	0
ENSG00000244112	RN7SL508P	6.74036	-5.34997	1.70335	-3.14085	0.0016846	0.00456705	6.44767	21.4121	5.84204	0	0
ENSG00000271394	7SK	6.37732	-5.27259	1.68195	-3.13481	0.00171963	0.00465714	6.44767	15.7022	9.73674	0	0
ENSG00000201315	RN7SKP227	6.39025	-5.27506	1.68442	-3.13168	0.00173812	0.00470352	6.44767	16.4159	9.08762	0	0
ENSG00000257732	LOC124903002	20.4038	-2.12156	0.678067	-3.12884	0.00175497	0.00474547	25.7907	38.5418	24.0173	8.09216	5.57698
ENSG00000144792	ZNF660	21.8156	-2.05007	0.656121	-3.12453	0.00178088	0.00481171	34.0805	21.4121	38.2978	9.71059	5.57698
ENSG00000235244	DANT2	12.2988	-3.68018	1.1793	-3.12065	0.0018045	0.00486983	17.5008	19.9846	20.7717	3.23686	0
ENSG00000253485	PCDHGA5	17.8994	-2.3432	0.751662	-3.11737	0.00182475	0.00492127	27.6329	32.8319	18.8244	3.23686	6.97123
ENSG00000276547	PCDHGB5	6.28415	-5.25447	1.68592	-3.11667	0.00182905	0.00493032	5.52657	13.561	12.3332	0	0
ENSG00000179331	RAB39A	12.8853	-4.80997	1.54357	-3.11613	0.00183241	0.00493743	24.8696	12.8473	25.3155	0	1.39425
ENSG00000211772	TRBC2	12.6937	-4.77582	1.53411	-3.11308	0.00185144	0.00498483	19.343	24.9808	17.5261	1.61843	0
ENSG00000185652	NTF3	12.6317	-4.76942	1.53232	-3.11255	0.00185478	0.00499189	20.2641	18.5571	22.719	1.61843	0
ENSG00000290076	ENSG00000290076	6.20873	-5.23474	1.68209	-3.11205	0.00185792	0.00499968	6.44767	13.561	11.035	0	0
ENSG00000169860	P2RY1	12.9773	-3.15459	1.01426	-3.11024	0.00186937	0.00502789	16.5797	23.5533	20.1226	3.23686	1.39425
ENSG00000183742	MACC1	6.27275	-5.22982	1.68366	-3.10622	0.00189494	0.00509271	15.6586	8.56484	7.14027	0	0
ENSG00000265327	RN7SL411P	6.23398	-5.22872	1.68703	-3.09936	0.00193939	0.00520542	11.0531	14.2747	5.84204	0	0
ENSG00000184012	TMPRSS2	12.5444	-3.70102	1.19469	-3.09791	0.00194893	0.005229	22.1063	25.6945	11.6841	3.23686	0
ENSG00000143552	NUP210L	12.4448	-4.76757	1.54195	-3.09191	0.00198874	0.00532892	15.6586	18.5571	26.6137	0	1.39425
ENSG00000267809	NDUFV2P1	17.4283	-2.28873	0.742001	-3.08454	0.00203868	0.00545145	23.9485	30.6907	22.0699	4.85529	5.57698
ENSG00000108342	CSF3	13.0153	-3.76662	1.2222	-3.08183	0.00205734	0.00549781	9.21096	36.4006	16.2279	3.23686	0
ENSG00000246250	AC087521.2	13.3497	-3.20564	1.0405	-3.08087	0.002064	0.00551419	10.1321	22.1258	29.8593	3.23686	1.39425
ENSG00000238835	SCARNA18	6.07831	-5.19209	1.68556	-3.08033	0.00206773	0.00552273	11.0531	12.8473	6.49116	0	0
ENSG00000289210	ENSG00000289210	17.4072	-2.28119	0.741107	-3.07809	0.00208335	0.00556015	30.3962	22.8396	23.3682	4.85529	5.57698
ENSG00000175746	LINC02915	13.7715	-2.82005	0.91665	-3.07647	0.00209466	0.0055889	22.1063	22.1258	18.8244	1.61843	4.18274
ENSG00000259070	LINC00639	6.13	-5.19608	1.69013	-3.07437	0.0021095	0.00562706	15.6586	7.8511	7.14027	0	0
ENSG00000137691	CFAP300	19.917	-2.07028	0.67374	-3.07282	0.00212048	0.00565237	25.7907	30.6907	29.2102	9.71059	4.18274
ENSG00000258976	AC013451.2	6.0164	-5.18572	1.68849	-3.07121	0.0021319	0.00567987	7.36877	14.2747	8.4385	0	0
ENSG00000203635	AC144450.1	5.91782	-5.15941	1.68052	-3.07013	0.00213966	0.00569945	9.21096	9.99231	10.3859	0	0
ENSG00000170231	FABP6	11.8584	-3.6696	1.19556	-3.06935	0.00214526	0.00571363	17.5008	22.1258	16.877	0	2.78849
ENSG00000216906	AL355312.1	6.21024	-5.21285	1.69886	-3.06844	0.00215181	0.00572886	16.5797	9.27857	5.19293	0	0
ENSG00000235066	AC009303.2	5.93826	-5.1573	1.68243	-3.06539	0.00217386	0.00578384	11.9742	9.27857	8.4385	0	0
ENSG00000083067	TRPM3	6.04976	-5.1867	1.69329	-3.06309	0.00219066	0.00582332	10.1321	14.2747	5.84204	0	0
ENSG00000136514	RTP4	12.5451	-3.1146	1.02135	-3.0495	0.00229221	0.0060746	22.1063	19.9846	16.2279	1.61843	2.78849
ENSG00000276386	CNTNAP3P2	14.8763	-2.57681	0.845693	-3.04698	0.00231149	0.006121	23.0274	26.4082	17.5261	3.23686	4.18274
ENSG00000091428	RAPGEF4	5.788	-5.12667	1.68527	-3.04204	0.00234978	0.00621128	9.21096	9.99231	9.73674	0	0
ENSG00000134962	KLB	12.4472	-3.10779	1.02241	-3.03967	0.0023684	0.00625492	19.343	16.4159	22.0699	1.61843	2.78849
ENSG00000150625	GPM6A	11.6198	-3.64127	1.19992	-3.0346	0.00240854	0.0063531	15.6586	22.1258	17.5261	0	2.78849
ENSG00000285679	AC097626.1	5.80633	-5.1369	1.69494	-3.03073	0.00243966	0.00642759	6.44767	12.8473	9.73674	0	0
ENSG00000250280	AC026124.1	5.81173	-5.13709	1.69571	-3.02945	0.00244996	0.00645269	8.28986	7.13736	13.6314	0	0
ENSG00000204632	HLA-G	17.0905	-2.25155	0.744136	-3.02572	0.00248042	0.00652501	28.554	25.6945	20.7717	4.85529	5.57698
ENSG00000203688	LINC02487	11.7801	-4.6652	1.54303	-3.0234	0.00249948	0.00657017	17.5008	23.5533	16.2279	1.61843	0
ENSG00000150722	PPP1R1C	11.5579	-3.6342	1.20219	-3.02299	0.00250291	0.00657751	16.5797	15.7022	22.719	0	2.78849
ENSG00000132639	SNAP25	11.5225	-3.60684	1.19787	-3.01104	0.00260357	0.00682301	15.6586	14.2747	24.6664	1.61843	1.39425
ENSG00000242559	RN7SL144P	5.87306	-5.13913	1.70799	-3.00888	0.00262209	0.00686369	11.9742	12.8473	4.54381	0	0
ENSG00000184986	TMEM121	13.5396	-2.75921	0.918098	-3.00535	0.00265272	0.00693081	18.4219	23.5533	19.4735	4.85529	1.39425
ENSG00000267123	SCAT1	5.63774	-5.09518	1.6988	-2.99927	0.00270623	0.00706085	6.44767	10.706	11.035	0	0
ENSG00000179869	ABCA13	15.3387	-2.65769	0.886218	-2.99891	0.00270949	0.00706758	30.3962	25.6945	13.6314	0	6.97123
ENSG00000166278	C2	19.8622	-2.08076	0.694325	-2.99681	0.00272819	0.00711276	34.0805	34.2593	17.5261	6.47372	6.97123
ENSG00000248473	LINC01962	5.65007	-5.08526	1.69832	-2.99429	0.00275082	0.00716817	11.0531	10.706	6.49116	0	0
ENSG00000106123	EPHB6	13.5711	-2.79303	0.933332	-2.99253	0.00276673	0.0072044	24.8696	23.5533	13.6314	1.61843	4.18274
ENSG00000258044	AC073569.1	5.60648	-5.08167	1.69821	-2.99236	0.0027683	0.00720739	9.21096	7.13736	11.6841	0	0
ENSG00000254605	AP003555.2	5.66299	-5.08823	1.70214	-2.98931	0.00279606	0.00727325	11.0531	11.4198	5.84204	0	0
ENSG00000100652	SLC10A1	5.58545	-5.07074	1.69773	-2.98677	0.00281942	0.00732851	11.0531	7.13736	9.73674	0	0
ENSG00000273828	LOC124904917	14.7681	-2.551	0.854536	-2.98525	0.00283348	0.00736137	19.343	29.9769	16.877	4.85529	2.78849
ENSG00000162630	B3GALT2	5.52835	-5.05888	1.69633	-2.98226	0.0028613	0.00742808	9.21096	9.99231	8.4385	0	0
ENSG00000290121	ENSG00000290121	11.3376	-3.61105	1.2132	-2.97648	0.0029158	0.00755727	11.9742	18.5571	23.3682	0	2.78849
ENSG00000289189	LOC105375170	5.62693	-5.08715	1.7093	-2.97616	0.00291881	0.00756261	7.36877	14.2747	6.49116	0	0
ENSG00000261889	AC108134.2	11.4654	-4.61466	1.55179	-2.97376	0.00294178	0.00761794	25.7907	14.9885	14.9297	1.61843	0
ENSG00000043591	ADRB1	15.6969	-2.38924	0.805682	-2.96548	0.00302209	0.0078103	28.554	19.2709	22.0699	1.61843	6.97123
ENSG00000253537	PCDHGA7	16.8016	-2.25992	0.762447	-2.96404	0.00303632	0.00784414	22.1063	28.5495	23.3682	1.61843	8.36548
ENSG00000259583	ALDH1A3-AS1	5.62904	-5.07503	1.71577	-2.95786	0.00309779	0.00799001	12.8953	10.706	4.54381	0	0
ENSG00000287169	ENSG00000287169	5.40664	-5.03211	1.7038	-2.95347	0.00314228	0.00809469	7.36877	9.27857	10.3859	0	0
ENSG00000207269	RN7SKP62	5.53317	-5.05395	1.71176	-2.95248	0.00315232	0.00811954	11.0531	11.4198	5.19293	0	0
ENSG00000172318	B3GALT1	11.0357	-4.57108	1.549	-2.95098	0.00316763	0.00815594	15.6586	17.1297	20.7717	1.61843	0
ENSG00000169618	PROKR1	5.66029	-5.08857	1.72543	-2.94917	0.0031863	0.00820301	10.1321	14.2747	3.89469	0	0
ENSG00000275132	RN7SL663P	11.6851	-4.65622	1.57912	-2.94862	0.003192	0.00821665	32.2384	8.56484	16.2279	0	1.39425
ENSG00000264895	AC006141.1	5.44059	-5.04593	1.71227	-2.94692	0.0032096	0.00825829	5.52657	9.99231	11.6841	0	0
ENSG00000221491	SNORA2C	5.35706	-5.01465	1.70598	-2.93946	0.00328786	0.00844454	8.28986	10.706	7.78939	0	0
ENSG00000237125	HAND2-AS1	5.30266	-5.00242	1.70906	-2.92699	0.00342255	0.00876552	7.36877	10.706	8.4385	0	0
ENSG00000240809	CAP1P1	17.8811	-2.11911	0.724105	-2.92652	0.00342777	0.00877782	21.1852	34.9731	21.4208	4.85529	6.97123
ENSG00000241935	HOGA1	5.28974	-4.99939	1.70848	-2.92623	0.00343101	0.00878504	7.36877	9.99231	9.08762	0	0
ENSG00000279692	AC110285.7	17.8873	-2.08562	0.713755	-2.92204	0.00347747	0.00889631	28.554	27.8357	20.7717	8.09216	4.18274
ENSG00000168453	HR	10.7694	-3.50113	1.19931	-2.91929	0.00350833	0.00896862	15.6586	15.7022	19.4735	1.61843	1.39425
ENSG00000275894	AL021578.1	10.7523	-4.52877	1.55186	-2.91829	0.00351958	0.00899627	16.5797	19.9846	15.5788	1.61843	0
ENSG00000197943	PLCG2	11.7103	-3.01675	1.03453	-2.91605	0.00354489	0.00905426	15.6586	16.4159	22.0699	1.61843	2.78849
ENSG00000207357	RNU6-2	11.7443	-2.99604	1.02778	-2.91506	0.00355616	0.00908081	16.5797	19.9846	17.5261	3.23686	1.39425
ENSG00000183128	CALHM3	16.3596	-2.18747	0.752279	-2.90779	0.00363998	0.00927429	22.1063	20.6984	28.5611	4.85529	5.57698
ENSG00000285973	AC063960.2	5.37057	-5.02996	1.73327	-2.90201	0.00370771	0.00943067	3.68438	12.1335	11.035	0	0
ENSG00000267882	LOC100131496	10.5945	-4.50984	1.55663	-2.89718	0.00376539	0.00956329	15.6586	14.2747	21.4208	1.61843	0
ENSG00000286797	ENSG00000286797	5.22183	-4.96991	1.71575	-2.89665	0.00377176	0.00957712	11.0531	8.56484	6.49116	0	0
ENSG00000199730	RN7SKP95	5.33392	-5.01607	1.73191	-2.89626	0.00377637	0.0095853	4.60548	14.2747	7.78939	0	0
ENSG00000261150	EPPK1	5.23745	-4.9732	1.71803	-2.89471	0.00379508	0.00963164	11.9742	6.42363	7.78939	0	0
ENSG00000201229	SNORA63D	5.18576	-4.96899	1.71796	-2.89238	0.00382329	0.00969493	7.36877	11.4198	7.14027	0	0
ENSG00000288971	ENSG00000288971	5.16743	-4.95723	1.71474	-2.89095	0.00384074	0.00973559	10.1321	8.56484	7.14027	0	0
ENSG00000290878	HLA-DRB6	5.26601	-4.98777	1.72594	-2.88989	0.00385371	0.0097649	8.28986	12.8473	5.19293	0	0
ENSG00000237017	PRPF31-AS1	15.2039	-2.29507	0.795654	-2.88451	0.00392027	0.0099166	22.1063	19.9846	24.6664	6.47372	2.78849
ENSG00000224505	HEXIM2-AS1	10.5737	-3.49509	1.21202	-2.88369	0.00393041	0.00993861	17.5008	15.7022	16.877	0	2.78849
ENSG00000144649	GASK1A	11.1595	-3.56513	1.23675	-2.88267	0.00394321	0.00996734	6.44767	24.267	22.0699	1.61843	1.39425
ENSG00000166432	ZMAT1	10.7878	-3.47459	1.20573	-2.88173	0.00395494	0.00999147	15.6586	21.4121	13.6314	3.23686	0
ENSG00000283930	PLD5P1	5.1551	-4.968	1.72502	-2.87997	0.00397712	0.0100433	5.52657	8.56484	11.6841	0	0
ENSG00000229563	LINC01204	13.9035	-2.46895	0.857769	-2.87834	0.00399779	0.0100905	23.0274	15.7022	23.3682	3.23686	4.18274
ENSG00000222022	AC112721.1	10.8137	-3.47725	1.21054	-2.87247	0.00407273	0.0102684	15.6586	22.8396	12.3332	3.23686	0
ENSG00000253284	AC092828.1	10.6402	-3.45713	1.20453	-2.87012	0.00410317	0.0103402	13.8164	19.2709	16.877	3.23686	0
ENSG00000233220	PRDM10-DT	5.15721	-4.95438	1.72728	-2.86832	0.0041266	0.0103904	11.0531	4.99615	9.73674	0	0
ENSG00000196814	MVB12B	17.8813	-2.13694	0.745267	-2.86735	0.0041393	0.0104186	35.0016	23.5533	19.4735	1.61843	9.75972
ENSG00000169245	CXCL10	5.06405	-4.9403	1.72701	-2.86061	0.00422822	0.0106153	5.52657	10.706	9.08762	0	0
ENSG00000222931	RN7SKP205	5.04302	-4.9284	1.72315	-2.86011	0.00423491	0.0106308	7.36877	10.706	7.14027	0	0
ENSG00000147206	NXF3	10.2113	-4.46261	1.56352	-2.85421	0.0043144	0.0108121	20.2641	16.4159	12.9823	0	1.39425
ENSG00000184454	NCMAP	10.1079	-4.45404	1.56159	-2.85224	0.00434118	0.01087	15.6586	18.5571	14.9297	0	1.39425
ENSG00000263529	RN7SL122P	5.30478	-4.99732	1.75248	-2.85156	0.00435049	0.010888	8.28986	14.9885	3.24558	0	0
ENSG00000247473	CARS1-AS1	4.97029	-4.90319	1.72258	-2.84643	0.00442123	0.0110477	9.21096	7.8511	7.78939	0	0
ENSG00000204894	AC104692.1	5.00906	-4.91302	1.72714	-2.84459	0.0044468	0.0111076	9.21096	9.99231	5.84204	0	0
ENSG00000289396	ENSG00000289396	12.9801	-2.67209	0.941666	-2.83762	0.00454509	0.0113304	15.6586	20.6984	22.0699	6.47372	0
ENSG00000281376	ABALON	10.01	-4.42174	1.56035	-2.83381	0.00459969	0.0114537	15.6586	17.8434	14.9297	1.61843	0
ENSG00000202512	RN7SKP230	4.96759	-4.90316	1.73046	-2.83345	0.00460491	0.0114639	8.28986	10.706	5.84204	0	0
ENSG00000154529	CNTNAP3B	13.1413	-2.7588	0.974289	-2.8316	0.00463156	0.0115261	10.1321	33.5456	16.2279	1.61843	4.18274
ENSG00000200243	RN7SKP79	5.08931	-4.93294	1.74258	-2.83084	0.00464266	0.011551	10.1321	11.4198	3.89469	0	0
ENSG00000276281	RN7SL126P	5.04032	-4.92816	1.74287	-2.82761	0.00468965	0.0116581	6.44767	13.561	5.19293	0	0
ENSG00000241406	RN7SL515P	4.87442	-4.88003	1.72752	-2.82488	0.00472986	0.0117524	7.36877	8.56484	8.4385	0	0
ENSG00000266187	RN7SL480P	4.87442	-4.88003	1.72752	-2.82488	0.00472986	0.0117524	7.36877	8.56484	8.4385	0	0
ENSG00000241230	RN7SL801P	4.92612	-4.8932	1.73531	-2.81979	0.00480553	0.011919	7.36877	11.4198	5.84204	0	0
ENSG00000118298	CA14	17.6732	-2.07739	0.737097	-2.81834	0.0048273	0.0119644	28.554	32.8319	14.9297	6.47372	5.57698
ENSG00000183186	C2CD4C	9.82785	-4.41607	1.56791	-2.81654	0.00485442	0.0120216	12.8953	19.2709	15.5788	0	1.39425
ENSG00000288993	ENSG00000288993	4.91049	-4.88103	1.73466	-2.81383	0.00489553	0.0121147	11.0531	5.70989	7.78939	0	0
ENSG00000214922	HLA-F-AS1	12.2767	-2.64283	0.939697	-2.81243	0.00491685	0.0121617	16.5797	22.1258	16.877	1.61843	4.18274
ENSG00000289866	ENSG00000289866	9.80411	-4.40466	1.56618	-2.81237	0.00491786	0.0121627	18.4219	14.2747	14.9297	0	1.39425
ENSG00000201643	SNORA14A	4.84047	-4.86402	1.7302	-2.81125	0.00493492	0.0122035	9.21096	7.8511	7.14027	0	0
ENSG00000131094	C1QL1	10.0515	-4.4303	1.57729	-2.80881	0.00497245	0.0122904	11.9742	24.9808	11.6841	1.61843	0
ENSG00000198917	SPOUT1	12.4093	-2.62951	0.939592	-2.79856	0.00513304	0.0126632	24.8696	14.2747	16.877	3.23686	2.78849
ENSG00000248483	POU5F2	4.84317	-4.86426	1.74051	-2.79474	0.00519422	0.0128021	10.1321	4.99615	9.08762	0	0
ENSG00000240854	PSMC2P1	4.73167	-4.8368	1.7352	-2.78746	0.00531238	0.013073	7.36877	7.8511	8.4385	0	0
ENSG00000085831	TTC39A	16.8146	-2.01689	0.724671	-2.78318	0.00538291	0.013223	20.2641	29.2632	22.719	4.85529	6.97123
ENSG00000119698	PPP4R4	9.5682	-4.37554	1.57212	-2.78321	0.00538237	0.013223	12.8953	19.2709	14.2805	0	1.39425
ENSG00000078081	LAMP3	4.70313	-4.82983	1.73947	-2.7766	0.005493	0.0134663	6.44767	9.27857	7.78939	0	0
ENSG00000253500	AF121898.1	4.73649	-4.83075	1.74385	-2.77016	0.00560284	0.0137222	9.21096	9.27857	5.19293	0	0
ENSG00000286092	ENSG00000286092	4.66917	-4.81328	1.74041	-2.76561	0.00568172	0.0138962	8.28986	8.56484	6.49116	0	0
ENSG00000257599	OVCH1-AS1	9.90896	-3.39546	1.22792	-2.76521	0.00568858	0.0139113	16.5797	17.8434	12.3332	0	2.78849
ENSG00000118997	DNAH7	9.81164	-3.36076	1.21735	-2.76072	0.00576744	0.0140859	11.9742	17.8434	16.2279	1.61843	1.39425
ENSG00000173157	ADAMTS20	4.67187	-4.81342	1.74375	-2.76038	0.00577341	0.0140971	9.21096	5.70989	8.4385	0	0
ENSG00000188365	AC092171.1	4.75481	-4.83463	1.75266	-2.75845	0.00580766	0.0141774	11.0531	4.28242	8.4385	0	0
ENSG00000137440	FGFBP1	9.34521	-4.3425	1.57452	-2.75799	0.00581584	0.0141957	11.9742	17.1297	16.2279	0	1.39425
ENSG00000170549	IRX1	13.7602	-2.42227	0.878345	-2.75776	0.00581983	0.0142038	30.3962	17.1297	13.6314	4.85529	2.78849
ENSG00000204252	HLA-DOA	11.1544	-2.90674	1.05411	-2.75754	0.00582382	0.0142119	19.343	21.4121	10.3859	3.23686	1.39425
ENSG00000286786	ENSG00000286786	4.65143	-4.81594	1.74705	-2.75661	0.0058404	0.0142473	6.44767	6.42363	10.3859	0	0
ENSG00000243847	RN7SL610P	4.6304	-4.80284	1.74272	-2.75595	0.00585219	0.014273	8.28986	6.42363	8.4385	0	0
ENSG00000263968	RN7SL381P	9.36361	-4.31873	1.56964	-2.75141	0.00593393	0.0144568	16.5797	14.9885	13.6314	1.61843	0
ENSG00000257907	EEF1A1P17	4.58893	-4.79223	1.74385	-2.74807	0.00599472	0.0145912	7.36877	7.13736	8.4385	0	0
ENSG00000233860	SHROOM3-AS1	9.35002	-4.33436	1.57811	-2.74656	0.00602248	0.014657	18.4219	10.706	16.2279	0	1.39425
ENSG00000202337	RNU6-8	12.2585	-2.60659	0.949553	-2.74508	0.00604969	0.0147146	26.7118	14.2747	14.2805	3.23686	2.78849
ENSG00000173638	SLC19A1	9.72263	-3.3712	1.22904	-2.74294	0.00608911	0.0148019	14.7375	13.561	17.5261	0	2.78849
ENSG00000269506	AC110792.2	4.65084	-4.80038	1.75082	-2.7418	0.0061104	0.0148466	11.0531	5.70989	6.49116	0	0
ENSG00000239388	ASB14	9.82998	-3.36697	1.22975	-2.73792	0.00618296	0.0150124	9.21096	20.6984	16.2279	1.61843	1.39425
ENSG00000285407	AL033530.1	11.8416	-2.56498	0.937234	-2.73676	0.00620477	0.01506	16.5797	17.1297	19.4735	3.23686	2.78849
ENSG00000064886	CHI3L2	4.84858	-4.88046	1.78359	-2.73631	0.00621328	0.0150754	2.76329	14.9885	6.49116	0	0
ENSG00000127152	BCL11B	4.64602	-4.80653	1.75656	-2.73632	0.00621298	0.0150754	9.21096	4.28242	9.73674	0	0
ENSG00000259571	BLID	4.59433	-4.80158	1.75541	-2.73531	0.00623221	0.0151178	4.60548	9.27857	9.08762	0	0
ENSG00000127954	STEAP4	4.59374	-4.78597	1.75103	-2.73323	0.00627157	0.0152061	9.21096	8.56484	5.19293	0	0
ENSG00000255647	LOC731157	4.58141	-4.79805	1.7565	-2.7316	0.00630275	0.0152728	4.60548	8.56484	9.73674	0	0
ENSG00000102466	FGF14	9.14807	-4.31229	1.57917	-2.73072	0.00631952	0.0153096	11.0531	16.4159	16.877	0	1.39425
ENSG00000240233	RN7SL587P	4.52642	-4.76796	1.74833	-2.72715	0.00638841	0.0154641	8.28986	7.8511	6.49116	0	0
ENSG00000142619	PADI3	4.58352	-4.78259	1.75426	-2.72627	0.0064054	0.0155016	10.1321	4.99615	7.78939	0	0
ENSG00000287302	ENSG00000287302	4.71546	-4.81862	1.7681	-2.72531	0.00642404	0.0155449	11.0531	9.27857	3.24558	0	0
ENSG00000198975	MIRLET7A2	4.51891	-4.77421	1.75344	-2.72277	0.00647379	0.0156562	5.52657	9.27857	7.78939	0	0
ENSG00000229337	AC079305.3	11.8377	-2.57693	0.948354	-2.71726	0.00658241	0.0159078	22.1063	15.7022	15.5788	1.61843	4.18274
ENSG00000221303	SNORA79	4.48495	-4.75709	1.75129	-2.71633	0.00660096	0.0159489	7.36877	8.56484	6.49116	0	0
ENSG00000272211	AC114760.2	4.67999	-4.83071	1.78145	-2.71168	0.00669431	0.0161556	2.76329	12.8473	7.78939	0	0
ENSG00000145113	MUC4	9.00058	-4.26572	1.57748	-2.70414	0.00684806	0.0164883	11.9742	17.1297	14.2805	1.61843	0
ENSG00000288900	ENSG00000288900	4.7386	-4.81785	1.78476	-2.69944	0.00694557	0.0167076	14.7375	5.70989	3.24558	0	0
ENSG00000243365	RN7SL278P	4.46933	-4.75335	1.76373	-2.69506	0.00703753	0.0169092	6.44767	10.706	5.19293	0	0
ENSG00000201078	RN7SKP214	4.451	-4.73976	1.75907	-2.69447	0.00705005	0.0169373	9.21096	7.8511	5.19293	0	0
ENSG00000205754	SLCO1B7	4.46392	-4.74353	1.76319	-2.69031	0.00713852	0.017126	9.21096	8.56484	4.54381	0	0
ENSG00000141469	SLC14A1	12.2293	-2.63369	0.979144	-2.68979	0.00714962	0.0171507	18.4219	27.8357	9.08762	1.61843	4.18274
ENSG00000187185	LOC388282	4.42033	-4.73889	1.76374	-2.68684	0.00721317	0.0172931	7.36877	4.99615	9.73674	0	0
ENSG00000242242	NECTIN3-AS1	10.6384	-2.8324	1.05461	-2.68575	0.00723679	0.0173437	20.2641	11.4198	16.877	3.23686	1.39425
ENSG00000200674	RN7SKP160	4.40201	-4.73498	1.76367	-2.68472	0.00725897	0.0173929	5.52657	9.99231	6.49116	0	0
ENSG00000163823	CCR1	9.89737	-3.33841	1.24364	-2.68438	0.00726638	0.0174074	12.8953	24.267	9.08762	3.23686	0
ENSG00000235748	SEPTIN14P12	11.5664	-2.52684	0.942097	-2.68214	0.00731523	0.0175135	15.6586	19.2709	16.877	3.23686	2.78849
ENSG00000137460	FHDC1	11.765	-2.56559	0.957946	-2.67821	0.00740158	0.0177059	23.9485	12.8473	16.2279	1.61843	4.18274
ENSG00000230454	U73166.1	4.43596	-4.75183	1.77579	-2.67589	0.00745313	0.017821	3.68438	10.706	7.78939	0	0
ENSG00000182890	GLUD2	9.33112	-3.27514	1.22422	-2.67529	0.00746655	0.0178511	16.5797	12.1335	14.9297	1.61843	1.39425
ENSG00000171724	VAT1L	4.38098	-4.72118	1.77001	-2.66732	0.0076458	0.018246	7.36877	9.99231	4.54381	0	0
ENSG00000278879	AP000560.1	4.34761	-4.71997	1.77131	-2.66468	0.00770615	0.0183688	4.60548	9.99231	7.14027	0	0
ENSG00000182326	C1S	16.1831	-2.20223	0.826578	-2.66427	0.00771559	0.0183892	19.343	39.2555	12.3332	1.61843	8.36548
ENSG00000169248	CXCL11	10.6296	-2.86075	1.07448	-2.66245	0.00775746	0.0184742	14.7375	24.267	9.73674	1.61843	2.78849
ENSG00000285966	AC007686.4	4.27488	-4.69109	1.76404	-2.6593	0.0078304	0.0186308	6.44767	7.13736	7.78939	0	0
ENSG00000197670	ZNF217-AS1	11.4447	-2.51296	0.946552	-2.65486	0.00793422	0.0188605	13.8164	18.5571	18.8244	3.23686	2.78849
ENSG00000280388	AC006330.1	8.60088	-4.19593	1.58194	-2.6524	0.00799229	0.018979	12.8953	13.561	14.9297	1.61843	0
ENSG00000270123	VTRNA2-1	4.3395	-4.70986	1.77614	-2.65174	0.00800792	0.0190139	6.44767	10.706	4.54381	0	0
ENSG00000091879	ANGPT2	8.61651	-4.19778	1.58406	-2.65002	0.00804878	0.0191	13.8164	11.4198	16.2279	1.61843	0
ENSG00000201967	RN7SKP22	4.25385	-4.67666	1.76733	-2.64617	0.00814078	0.0192984	8.28986	7.13736	5.84204	0	0
ENSG00000158077	NLRP14	4.27218	-4.69089	1.7738	-2.64454	0.00818032	0.0193855	5.52657	9.99231	5.84204	0	0
ENSG00000228061	AC131571.1	4.28299	-4.70116	1.77802	-2.64403	0.00819243	0.019412	4.60548	6.42363	10.3859	0	0
ENSG00000221994	ZNF630	11.3115	-2.51423	0.953049	-2.63809	0.00833749	0.0197377	14.7375	17.8434	18.1752	1.61843	4.18274
ENSG00000265142	MIR133A1HG	4.19946	-4.66121	1.76875	-2.63531	0.00840612	0.019882	7.36877	7.13736	6.49116	0	0
ENSG00000227695	DNMBP-AS1	13.6555	-2.15064	0.816398	-2.6343	0.00843106	0.0199364	20.2641	17.1297	22.0699	3.23686	5.57698
ENSG00000279386	AC021106.3	4.22531	-4.66893	1.77248	-2.63413	0.00843536	0.0199443	7.36877	8.56484	5.19293	0	0
ENSG00000251869	SCARNA23	4.18653	-4.65735	1.76975	-2.63164	0.00849737	0.0200749	7.36877	6.42363	7.14027	0	0
ENSG00000289883	ENEMAL	9.14412	-3.28248	1.2473	-2.63166	0.00849682	0.0200749	11.9742	12.1335	18.8244	0	2.78849
ENSG00000235159	LINC02939	8.41812	-4.17944	1.58847	-2.63111	0.00851076	0.0200987	14.7375	14.2747	11.6841	0	1.39425
ENSG00000223825	DAZAP2P1	4.21508	-4.66521	1.77377	-2.63011	0.00853583	0.020152	8.28986	4.99615	7.78939	0	0
ENSG00000169435	RASSF6	8.46354	-4.17588	1.58869	-2.62851	0.00857606	0.0202355	10.1321	14.9885	15.5788	1.61843	0
ENSG00000224888	AC138028.2	11.6692	-2.52699	0.961749	-2.62749	0.00860165	0.0202936	24.8696	16.4159	11.035	3.23686	2.78849
ENSG00000205810	KLRC3	4.31096	-4.70213	1.79242	-2.62334	0.00870727	0.0205077	5.52657	12.1335	3.89469	0	0
ENSG00000200673	RN7SKP174	4.17091	-4.65337	1.77428	-2.62269	0.00872395	0.02054	6.44767	8.56484	5.84204	0	0
ENSG00000233560	KRT8P39	4.14506	-4.64561	1.77263	-2.62074	0.00877388	0.0206459	6.44767	7.13736	7.14027	0	0
ENSG00000005981	ASB4	4.18383	-4.65725	1.77771	-2.6198	0.00879801	0.0206933	6.44767	9.27857	5.19293	0	0
ENSG00000177640	CASC2	10.2048	-2.76614	1.0559	-2.61969	0.00880092	0.0206978	18.4219	14.9885	12.9823	3.23686	1.39425
ENSG00000106031	HOXA13	13.916	-2.19096	0.836362	-2.61964	0.00880239	0.0206989	27.6329	17.1297	16.2279	1.61843	6.97123
ENSG00000288603	SNORA74C-2	4.24364	-4.68296	1.78873	-2.61803	0.00884387	0.0207846	4.60548	11.4198	5.19293	0	0
ENSG00000275896	PRSS2	59.6669	-3.60327	1.37951	-2.612	0.00900152	0.021136	70.9244	141.32	70.7536	0	15.3367
ENSG00000168079	SCARA5	4.17843	-4.64668	1.78079	-2.60934	0.00907169	0.0212911	9.21096	7.13736	4.54381	0	0
ENSG00000281357	ARRDC3-AS1	8.3208	-4.15014	1.59102	-2.60848	0.00909463	0.0213401	10.1321	14.2747	15.5788	1.61843	0
ENSG00000108950	FAM20A	9.1142	-3.21681	1.23362	-2.60762	0.00911745	0.0213864	11.0531	15.7022	15.5788	3.23686	0
ENSG00000238832	LOC124901856	9.01167	-3.22265	1.23617	-2.60696	0.00913503	0.0214252	13.8164	17.8434	10.3859	1.61843	1.39425
ENSG00000236559	BCL2L1-AS1	8.37242	-4.18624	1.60634	-2.60608	0.00915854	0.0214755	7.36877	14.2747	18.8244	0	1.39425
ENSG00000115474	KCNJ13	4.12944	-4.64153	1.78131	-2.60568	0.00916919	0.0214932	5.52657	9.27857	5.84204	0	0
ENSG00000241211	IQCJ-SCHIP1-AS1	4.10359	-4.63373	1.77832	-2.60568	0.00916909	0.0214932	5.52657	7.8511	7.14027	0	0
ENSG00000277144	AC092757.3	4.11111	-4.62677	1.77771	-2.60266	0.00925025	0.0216685	8.28986	6.42363	5.84204	0	0
ENSG00000207523	SNORA66	4.16339	-4.65966	1.79157	-2.60088	0.00929852	0.0217718	3.68438	9.99231	7.14027	0	0
ENSG00000215009	ACSM4	14.9743	-2.00201	0.77047	-2.59843	0.00936512	0.0219153	23.9485	19.2709	20.7717	8.09216	2.78849
ENSG00000081853	PCDHGA2	8.33043	-4.14243	1.59556	-2.59621	0.00942575	0.0220473	13.8164	17.1297	9.08762	1.61843	0
ENSG00000207181	SNORA14B	12.4869	-2.2786	0.878153	-2.59477	0.00946556	0.0221304	15.6586	23.5533	15.5788	4.85529	2.78849
ENSG00000237986	CELF2-AS2	4.12462	-4.648	1.79194	-2.59384	0.009491	0.0221855	3.68438	7.8511	9.08762	0	0
ENSG00000226648	PLCG1-AS1	11.3903	-2.47777	0.955341	-2.5936	0.00949775	0.0221981	15.6586	21.4121	13.6314	4.85529	1.39425
ENSG00000233436	BTBD18	8.18287	-4.12022	1.59068	-2.59023	0.00959118	0.0223989	11.9742	14.9885	12.3332	1.61843	0
ENSG00000275878	RN7SL43P	4.04379	-4.60678	1.78151	-2.58588	0.009713	0.0226451	7.36877	5.70989	7.14027	0	0
ENSG00000168004	PLAAT5	4.08797	-4.62949	1.7912	-2.58457	0.00975012	0.0227163	4.60548	9.99231	5.84204	0	0
ENSG00000212607	SNORA3B	10.2733	-2.75319	1.06749	-2.57913	0.00990503	0.0230514	17.5008	12.1335	16.877	4.85529	0
ENSG00000173535	TNFRSF10C	11.0423	-2.45409	0.952057	-2.57768	0.00994669	0.0231353	13.8164	17.8434	17.5261	3.23686	2.78849
ENSG00000178033	CALHM5	11.2959	-2.48428	0.963793	-2.5776	0.00994878	0.0231376	16.5797	22.8396	11.035	3.23686	2.78849
ENSG00000227954	TARID	8.77094	-3.18799	1.23692	-2.57737	0.00995553	0.0231481	11.0531	13.561	16.2279	1.61843	1.39425
ENSG00000263616	RN7SL178P	4.00231	-4.59461	1.78331	-2.57645	0.00998215	0.0232019	6.44767	6.42363	7.14027	0	0
ENSG00000261934	PCDHGA9	10.3536	-2.76751	1.07485	-2.57479	0.01003	0.0233029	13.8164	21.4121	11.6841	4.85529	0
ENSG00000106013	ANKRD7	8.11284	-4.10376	1.59684	-2.56992	0.0101721	0.0236092	14.7375	9.27857	14.9297	1.61843	0
ENSG00000258891	AC005480.1	3.98939	-4.59056	1.78637	-2.56977	0.0101767	0.0236147	6.44767	5.70989	7.78939	0	0
ENSG00000223529	EEF1A1P8	12.1559	-2.27232	0.884391	-2.56937	0.0101885	0.0236395	17.5008	18.5571	17.5261	1.61843	5.57698
ENSG00000287609	ENSG00000287609	4.01794	-4.59876	1.79264	-2.56536	0.0103069	0.0238874	7.36877	4.28242	8.4385	0	0
ENSG00000267334	KIF18B-DT	3.98669	-4.59042	1.78969	-2.56492	0.0103199	0.0239149	5.52657	8.56484	5.84204	0	0
ENSG00000178826	TMEM139	13.2585	-2.10445	0.821046	-2.56313	0.0103733	0.0240306	17.5008	18.5571	21.4208	3.23686	5.57698
ENSG00000225595	LINC01623	3.96084	-4.58232	1.78821	-2.56252	0.0103915	0.0240701	5.52657	7.13736	7.14027	0	0
ENSG00000262265	AC002558.3	4.0513	-4.60007	1.7962	-2.561	0.010437	0.0241701	10.1321	4.28242	5.84204	0	0
ENSG00000207031	SNORD59A	3.96836	-4.57511	1.78954	-2.55658	0.0105707	0.0244523	8.28986	5.70989	5.84204	0	0
ENSG00000227627	AL080276.2	9.75001	-2.72249	1.06488	-2.55661	0.0105698	0.0244523	15.6586	15.7022	12.9823	1.61843	2.78849
ENSG00000288755	ENSG00000288755	3.96836	-4.57511	1.78954	-2.55658	0.0105707	0.0244523	8.28986	5.70989	5.84204	0	0
ENSG00000272788	AP000864.1	3.93981	-4.56677	1.79108	-2.54973	0.0107808	0.0248924	7.36877	7.13736	5.19293	0	0
ENSG00000222685	RN7SKP119	4.03838	-4.59618	1.80268	-2.54964	0.0107835	0.0248946	10.1321	3.56868	6.49116	0	0
ENSG00000260536	AL035071.2	8.01302	-4.09972	1.6083	-2.5491	0.0108001	0.0249302	18.4219	8.56484	11.6841	0	1.39425
ENSG00000255281	LOC100421558	3.92689	-4.56263	1.79007	-2.54886	0.0108076	0.0249421	7.36877	6.42363	5.84204	0	0
ENSG00000261117	AC009486.1	3.92689	-4.56263	1.79007	-2.54886	0.0108076	0.0249421	7.36877	6.42363	5.84204	0	0
ENSG00000074211	PPP2R2C	11.0647	-2.47357	0.971013	-2.54742	0.0108524	0.025037	19.343	10.706	19.4735	1.61843	4.18274
ENSG00000288025	ENSG00000288025	7.84502	-4.08373	1.60413	-2.54576	0.0109039	0.0251475	9.21096	14.9885	13.6314	0	1.39425
ENSG00000249464	LINC01091	3.93229	-4.57392	1.79697	-2.54535	0.0109168	0.0251717	4.60548	8.56484	6.49116	0	0
ENSG00000266875	RN7SL408P	3.90645	-4.56571	1.79727	-2.54035	0.0110741	0.0254918	4.60548	7.13736	7.78939	0	0
ENSG00000171631	P2RY6	10.0374	-2.72272	1.07187	-2.54015	0.0110803	0.0255033	11.9742	17.1297	16.2279	4.85529	0
ENSG00000175600	SUGCT	12.1082	-2.22984	0.878379	-2.53859	0.0111301	0.0256122	14.7375	19.9846	18.1752	4.85529	2.78849
ENSG00000229335	DANT1	7.84568	-4.05749	1.59895	-2.5376	0.0111614	0.0256758	11.9742	10.706	14.9297	1.61843	0
ENSG00000235105	AL356968.2	3.88541	-4.55009	1.79319	-2.53743	0.0111669	0.0256839	6.44767	7.13736	5.84204	0	0
ENSG00000214973	CHCHD3P3	3.89834	-4.55426	1.79513	-2.537	0.0111806	0.0257113	6.44767	7.8511	5.19293	0	0
ENSG00000222678	RN7SKP213	3.85957	-4.54175	1.79557	-2.52942	0.0114251	0.0262126	6.44767	5.70989	7.14027	0	0
ENSG00000124126	PREX1	10.7534	-2.4321	0.962426	-2.52705	0.0115025	0.0263784	14.7375	15.7022	17.5261	1.61843	4.18274
ENSG00000257913	DDN-AS1	7.7152	-4.05834	1.60671	-2.52588	0.011541	0.0264555	9.21096	14.9885	12.9823	0	1.39425
ENSG00000273079	GRIN2B	4.09337	-4.63834	1.83669	-2.52538	0.0115572	0.0264854	1.84219	12.1335	6.49116	0	0
ENSG00000272918	AC005070.3	10.8791	-2.43429	0.963985	-2.52524	0.0115621	0.0264902	11.0531	17.8434	19.4735	3.23686	2.78849
ENSG00000201882	RF00493	3.9344	-4.55579	1.80615	-2.52238	0.0116564	0.0266989	10.1321	4.99615	4.54381	0	0
ENSG00000260253	AC084262.1	8.49296	-3.13221	1.24224	-2.52142	0.0116883	0.026766	13.8164	10.706	14.9297	1.61843	1.39425
ENSG00000197859	ADAMTSL2	3.83102	-4.53322	1.7983	-2.52084	0.0117074	0.0268039	5.52657	7.13736	6.49116	0	0
ENSG00000229190	AC069542.1	3.96025	-4.56443	1.81281	-2.51788	0.0118064	0.0270126	10.1321	6.42363	3.24558	0	0
ENSG00000184434	LRRC19	3.92148	-4.55164	1.80797	-2.51754	0.0118177	0.0270326	10.1321	4.28242	5.19293	0	0
ENSG00000133067	LGR6	3.99151	-4.58372	1.82084	-2.51737	0.0118236	0.02704	7.36877	9.99231	2.59646	0	0
ENSG00000041515	MYO16	12.2306	-2.21972	0.882297	-2.51585	0.0118746	0.0271508	19.343	16.4159	17.5261	6.47372	1.39425
ENSG00000265727	RN7SL648P	3.86438	-4.5344	1.80695	-2.50942	0.0120931	0.0275986	8.28986	7.13736	3.89469	0	0
ENSG00000279838	AL356273.3	7.60581	-4.03049	1.60628	-2.50921	0.0121001	0.0276116	11.9742	14.2747	10.3859	0	1.39425
ENSG00000253953	PCDHGB4	7.75733	-4.04358	1.61157	-2.5091	0.012104	0.0276173	8.28986	17.8434	11.035	1.61843	0
ENSG00000198203	SULT1C2	7.66357	-4.01856	1.6045	-2.50456	0.0122604	0.0279557	11.9742	14.9885	9.73674	1.61843	0
ENSG00000222111	RN7SKP148	3.80999	-4.51716	1.80463	-2.50309	0.0123113	0.0280533	7.36877	7.13736	4.54381	0	0
ENSG00000136732	GYPC	3.78414	-4.50856	1.80242	-2.5014	0.0123704	0.0281818	7.36877	5.70989	5.84204	0	0
ENSG00000244968	LIFR-AS1	7.59144	-4.01164	1.60624	-2.49753	0.0125061	0.0284567	9.21096	12.8473	14.2805	1.61843	0
ENSG00000278677	H2AC17	10.6399	-2.39269	0.958316	-2.49676	0.0125332	0.0285059	13.8164	17.1297	16.2279	3.23686	2.78849
ENSG00000241983	RN7SL566P	3.83584	-4.52593	1.81772	-2.48989	0.0127781	0.0290151	7.36877	8.56484	3.24558	0	0
ENSG00000162687	KCNT2	3.89023	-4.54333	1.82507	-2.4894	0.0127959	0.0290523	8.28986	8.56484	2.59646	0	0
ENSG00000291073	ENSG00000291073	3.75077	-4.50743	1.81246	-2.48691	0.0128856	0.0292496	4.60548	5.70989	8.4385	0	0
ENSG00000177340	FLJ13224	3.75829	-4.50002	1.8106	-2.48538	0.0129415	0.0293636	7.36877	4.28242	7.14027	0	0
ENSG00000229544	NKX1-2	7.51871	-3.9941	1.60768	-2.48438	0.0129777	0.0294361	11.0531	9.99231	14.9297	1.61843	0
ENSG00000104728	ARHGEF10	11.1422	-2.41599	0.972822	-2.48349	0.0130103	0.0295036	17.5008	13.561	18.1752	6.47372	0
ENSG00000256377	MRPS35-DT	11.0628	-2.41749	0.973715	-2.48275	0.0130373	0.0295583	23.9485	12.1335	12.9823	4.85529	1.39425
ENSG00000101188	NTSR1	3.68827	-4.47802	1.80986	-2.47423	0.0133523	0.0301835	5.52657	6.42363	6.49116	0	0
ENSG00000188372	ZP3	3.72223	-4.49852	1.81931	-2.47265	0.0134115	0.0303073	3.68438	7.13736	7.78939	0	0
ENSG00000125965	GDF5	8.52159	-3.0959	1.25271	-2.47136	0.0134599	0.0303969	17.5008	12.1335	9.73674	3.23686	0
ENSG00000235253	EEF1A1P50	3.74537	-4.49573	1.81912	-2.47138	0.0134594	0.0303969	7.36877	3.56868	7.78939	0	0
ENSG00000286523	ENSG00000286523	12.9343	-2.06831	0.837137	-2.4707	0.013485	0.0304435	12.8953	22.8396	20.1226	3.23686	5.57698
ENSG00000280069	AC127024.8	9.43326	-2.66574	1.07928	-2.46992	0.0135145	0.0305035	18.4219	10.706	13.6314	1.61843	2.78849
ENSG00000281091	AL606763.1	13.1139	-2.12002	0.858539	-2.46933	0.0135366	0.0305435	21.1852	17.8434	18.1752	0	8.36548
ENSG00000242445	RPL7AP11	3.67535	-4.47363	1.81218	-2.46865	0.0135624	0.030595	5.52657	5.70989	7.14027	0	0
ENSG00000188013	MEIS3P2	10.6203	-2.40389	0.974934	-2.46569	0.0136748	0.0308318	18.4219	17.8434	11.035	1.61843	4.18274
ENSG00000131620	ANO1	8.1633	-3.07213	1.24683	-2.46394	0.0137419	0.0309696	11.9742	12.8473	12.9823	1.61843	1.39425
ENSG00000200708	RN7SKP93	3.72164	-4.47921	1.81835	-2.46333	0.0137652	0.0310188	8.28986	6.42363	3.89469	0	0
ENSG00000153237	CCDC148	9.39786	-2.64085	1.0725	-2.46234	0.0138034	0.0310948	12.8953	17.1297	12.3332	3.23686	1.39425
ENSG00000286760	LOC100289495	7.36931	-3.97546	1.61647	-2.45934	0.0139192	0.0313195	15.6586	10.706	9.08762	0	1.39425
ENSG00000168530	MYL1	3.65972	-4.46904	1.81814	-2.45803	0.01397	0.0314087	4.60548	7.8511	5.84204	0	0
ENSG00000223128	RN7SKP140	3.65972	-4.46904	1.81814	-2.45803	0.01397	0.0314087	4.60548	7.8511	5.84204	0	0
ENSG00000234593	KAZN-AS1	8.66163	-3.11591	1.2682	-2.45695	0.0140122	0.0314966	21.1852	7.8511	11.035	3.23686	0
ENSG00000185633	NDUFA4L2	3.68016	-4.46582	1.8203	-2.45334	0.0141536	0.0317837	7.36877	7.13736	3.89469	0	0
ENSG00000250334	LINC00989	3.63388	-4.46021	1.8186	-2.45255	0.0141847	0.0318489	4.60548	6.42363	7.14027	0	0
ENSG00000258512	LINC00239	10.4496	-2.38686	0.973644	-2.45147	0.0142274	0.0319285	12.8953	19.2709	14.2805	1.61843	4.18274
ENSG00000228613	AC141930.1	3.64139	-4.4524	1.81662	-2.45092	0.014249	0.0319701	7.36877	4.99615	5.84204	0	0
ENSG00000255450	EEF1A1P47	11.5774	-2.19651	0.896551	-2.44996	0.0142874	0.0320528	14.7375	17.1297	18.8244	1.61843	5.57698
ENSG00000251361	AC012625.1	13.4272	-2.10536	0.859462	-2.44962	0.0143007	0.0320724	15.6586	31.4044	11.035	4.85529	4.18274
ENSG00000128266	GNAZ	3.6985	-4.48211	1.8323	-2.44616	0.0144385	0.0323673	4.60548	9.99231	3.89469	0	0
ENSG00000250041	LOC124902629	9.36932	-2.63681	1.07805	-2.4459	0.014449	0.0323862	11.9742	18.5571	11.6841	3.23686	1.39425
ENSG00000268521	VN1R83P	3.62095	-4.45573	1.82173	-2.44588	0.0144501	0.0323862	4.60548	5.70989	7.78939	0	0
ENSG00000287697	ENSG00000287697	8.35299	-3.06445	1.2572	-2.43752	0.0147882	0.0330904	17.5008	9.99231	11.035	3.23686	0
ENSG00000255346	NOX5	7.16735	-3.94074	1.61921	-2.43374	0.0149436	0.0334056	12.8953	8.56484	12.9823	0	1.39425
ENSG00000278156	TSC22D1-AS1	11.9887	-2.18053	0.89712	-2.43059	0.0150742	0.0336613	21.1852	18.5571	12.3332	6.47372	1.39425
ENSG00000266828	RN7SL712P	3.57137	-4.42969	1.82255	-2.43049	0.0150786	0.0336675	5.52657	7.13736	5.19293	0	0
ENSG00000254397	AC132192.1	3.61554	-4.44355	1.82904	-2.42945	0.0151217	0.0337566	7.36877	3.56868	7.14027	0	0
ENSG00000214391	TUBAP2	9.28716	-2.67362	1.1009	-2.42859	0.0151577	0.0338297	14.7375	17.1297	10.3859	0	4.18274
ENSG00000235677	NPM1P26	7.1878	-3.94552	1.62509	-2.42787	0.0151876	0.0338818	11.0531	15.7022	7.78939	0	1.39425
ENSG00000070731	ST6GALNAC2	9.48562	-2.64251	1.08862	-2.42739	0.015208	0.0339237	21.1852	9.27857	12.3332	3.23686	1.39425
ENSG00000265802	RN7SL49P	7.47396	-3.98125	1.64136	-2.42558	0.015284	0.0340712	9.21096	20.6984	5.84204	1.61843	0
ENSG00000245648	KLRK1-AS1	10.4924	-2.34325	0.96663	-2.42415	0.0153444	0.0341986	14.7375	17.8434	13.6314	4.85529	1.39425
ENSG00000206838	SNORA5A	9.20072	-2.60831	1.07607	-2.42393	0.0153536	0.0342049	11.9742	16.4159	12.9823	3.23686	1.39425
ENSG00000074370	ATP2A3	7.2203	-3.93812	1.62686	-2.42069	0.0154911	0.0344772	6.44767	15.7022	12.3332	1.61843	0
ENSG00000286242	ENSG00000286242	9.65124	-2.66279	1.10017	-2.42034	0.015506	0.0345067	8.28986	14.9885	20.1226	4.85529	0
ENSG00000290399	ENSG00000290399	8.35841	-3.07469	1.27178	-2.41763	0.0156219	0.0347459	10.1321	19.9846	8.4385	3.23686	0
ENSG00000244514	RN7SL125P	3.69849	-4.4712	1.84967	-2.4173	0.0156362	0.0347704	9.21096	2.14121	7.14027	0	0
ENSG00000135898	GPR55	10.578	-2.35804	0.976362	-2.41513	0.0157296	0.0349668	12.8953	21.4121	12.3332	4.85529	1.39425
ENSG00000223305	RN7SKP30	3.57889	-4.42185	1.83134	-2.41454	0.0157551	0.035016	8.28986	5.70989	3.89469	0	0
ENSG00000276255	LINC02809	3.56597	-4.41722	1.82981	-2.41402	0.0157775	0.0350582	8.28986	4.99615	4.54381	0	0
ENSG00000288997	ENSG00000288997	3.56597	-4.41722	1.82981	-2.41402	0.0157775	0.0350582	8.28986	4.99615	4.54381	0	0
ENSG00000289482	ENSG00000289482	3.5299	-4.41586	1.83122	-2.41143	0.01589	0.0352743	4.60548	7.8511	5.19293	0	0
ENSG00000130477	UNC13A	8.06618	-3.08448	1.27954	-2.41062	0.0159255	0.0353379	11.9742	17.1297	8.4385	0	2.78849
ENSG00000117983	MUC5B	8.00223	-3.04197	1.26252	-2.40944	0.0159769	0.0354406	10.1321	17.1297	9.73674	1.61843	1.39425
ENSG00000203506	RBMS3-AS2	3.58218	-4.44187	1.84465	-2.40797	0.0160415	0.0355725	4.60548	3.56868	9.73674	0	0
ENSG00000235027	PRADX	11.3992	-2.15206	0.89493	-2.40472	0.0161847	0.0358363	13.8164	14.9885	20.7717	3.23686	4.18274
ENSG00000104055	TGM5	9.19128	-2.65504	1.10478	-2.40324	0.0162507	0.035975	17.5008	9.99231	14.2805	0	4.18274
ENSG00000289267	ENSG00000289267	3.49113	-4.40209	1.83207	-2.4028	0.0162702	0.0360143	4.60548	5.70989	7.14027	0	0
ENSG00000265735	RN7SL5P	6.97773	-3.90301	1.62462	-2.40241	0.0162874	0.0360447	10.1321	14.2747	9.08762	0	1.39425
ENSG00000106560	GIMAP2	6.92603	-3.89335	1.62126	-2.40144	0.0163308	0.0361368	10.1321	11.4198	11.6841	0	1.39425
ENSG00000287352	ENSG00000287352	3.5897	-4.44583	1.85197	-2.40059	0.0163686	0.0362165	2.76329	9.99231	5.19293	0	0
ENSG00000137869	CYP19A1	3.55034	-4.41265	1.8387	-2.39988	0.0164007	0.036272	7.36877	7.13736	3.24558	0	0
ENSG00000234432	LINC02983	6.93355	-3.88868	1.6222	-2.39717	0.0165224	0.036514	12.8953	9.99231	10.3859	0	1.39425
ENSG00000231104	AC022395.1	3.49865	-4.39399	1.83314	-2.39697	0.0165311	0.0365254	7.36877	4.28242	5.84204	0	0
ENSG00000233231	HNRNPA1P49	3.49865	-4.39399	1.83314	-2.39697	0.0165311	0.0365254	7.36877	4.28242	5.84204	0	0
ENSG00000288744	ENSG00000288744	7.87174	-3.04695	1.27121	-2.39689	0.0165348	0.0365298	11.9742	13.561	11.035	0	2.78849
ENSG00000106823	ECM2	6.9621	-3.89368	1.62467	-2.39659	0.0165483	0.0365557	13.8164	8.56484	11.035	0	1.39425
ENSG00000242101	RN7SL416P	3.7039	-4.49236	1.87458	-2.39646	0.0165543	0.036565	1.84219	12.1335	4.54381	0	0
ENSG00000289341	ENSG00000289341	3.48302	-4.38917	1.83182	-2.39607	0.016572	0.0365964	6.44767	6.42363	4.54381	0	0
ENSG00000230928	AL139241.1	3.4701	-4.38449	1.83067	-2.39502	0.0166196	0.0366887	6.44767	5.70989	5.19293	0	0
ENSG00000261054	SYNM-AS2	3.4701	-4.38449	1.83067	-2.39502	0.0166196	0.0366887	6.44767	5.70989	5.19293	0	0
ENSG00000115008	IL1A	11.4068	-2.15358	0.89952	-2.39414	0.0166592	0.0367693	11.9742	21.4121	16.2279	3.23686	4.18274
ENSG00000186212	SOWAHB	6.9023	-3.88404	1.62966	-2.38335	0.0171558	0.037801	11.0531	14.2747	7.78939	0	1.39425
ENSG00000278023	RDM1	10.2267	-2.31735	0.97295	-2.38178	0.0172294	0.037935	19.343	12.1335	13.6314	3.23686	2.78849
ENSG00000242341	RN7SL646P	3.44155	-4.375	1.8373	-2.38121	0.0172557	0.0379834	5.52657	7.13736	4.54381	0	0
ENSG00000279865	AC006511.3	8.99065	-2.57304	1.08057	-2.38119	0.0172569	0.0379834	11.0531	14.9885	14.2805	3.23686	1.39425
ENSG00000185477	GPRIN3	7.99076	-3.06828	1.28859	-2.38112	0.0172601	0.0379864	12.8953	17.1297	7.14027	0	2.78849
ENSG00000244618	RN7SL334P	3.4157	-4.36557	1.83532	-2.37864	0.0173764	0.0382222	5.52657	5.70989	5.84204	0	0
ENSG00000063438	AHRR	6.79621	-3.8643	1.62464	-2.37855	0.0173807	0.0382277	10.1321	11.4198	11.035	0	1.39425
ENSG00000232104	RFX3-DT	6.86689	-3.85385	1.62193	-2.3761	0.0174969	0.0384628	10.1321	12.8473	9.73674	1.61843	0
ENSG00000121361	KCNJ8	11.2117	-2.11739	0.891541	-2.37498	0.0175498	0.0385586	16.5797	17.1297	14.9297	3.23686	4.18274
ENSG00000278987	AL031009.1	7.07813	-3.91041	1.64657	-2.37489	0.0175542	0.0385641	6.44767	7.8511	19.4735	1.61843	0
ENSG00000289634	ENSG00000289634	6.9137	-3.90196	1.6443	-2.37303	0.017643	0.0387307	5.52657	11.4198	16.2279	0	1.39425
ENSG00000223247	RNU2-64P	3.40278	-4.36083	1.83823	-2.3723	0.0176777	0.0387986	5.52657	4.99615	6.49116	0	0
ENSG00000286482	ENSG00000286482	3.40278	-4.36083	1.83823	-2.3723	0.0176777	0.0387986	5.52657	4.99615	6.49116	0	0
ENSG00000285601	AC084262.2	11.7747	-2.16438	0.914251	-2.36738	0.0179147	0.0392812	25.7907	15.7022	9.73674	4.85529	2.78849
ENSG00000165124	SVEP1	9.07016	-2.64767	1.11862	-2.36692	0.017937	0.039322	11.0531	9.99231	20.1226	0	4.18274
ENSG00000276405	TRBV13	10.0601	-2.32401	0.984372	-2.36091	0.0182302	0.0398845	12.8953	19.2709	12.3332	1.61843	4.18274
ENSG00000100206	DMC1	3.42322	-4.35735	1.84658	-2.35969	0.0182903	0.0399992	8.28986	4.28242	4.54381	0	0
ENSG00000186891	TNFRSF18	3.42322	-4.35735	1.84658	-2.35969	0.0182903	0.0399992	8.28986	4.28242	4.54381	0	0
ENSG00000223118	RN7SKP102	3.42322	-4.35735	1.84658	-2.35969	0.0182903	0.0399992	8.28986	4.28242	4.54381	0	0
ENSG00000243926	TIPARP-AS1	10.1661	-2.36589	1.00339	-2.35789	0.0183789	0.0401675	15.6586	11.4198	18.1752	0	5.57698
ENSG00000263755	RN7SL498P	3.36131	-4.34636	1.84365	-2.35747	0.0183998	0.0402089	4.60548	5.70989	6.49116	0	0
ENSG00000182366	FAM87A	3.413	-4.36537	1.8519	-2.35724	0.0184112	0.0402297	4.60548	8.56484	3.89469	0	0
ENSG00000274315	AC009318.3	6.68201	-3.83722	1.62887	-2.35576	0.018485	0.0403782	11.0531	9.27857	11.6841	0	1.39425
ENSG00000239579	RN7SL325P	3.56116	-4.43577	1.88341	-2.35518	0.0185137	0.0404366	1.84219	11.4198	4.54381	0	0
ENSG00000279636	LINC00216	6.66639	-3.83466	1.62838	-2.3549	0.0185277	0.0404628	10.1321	11.4198	10.3859	0	1.39425
ENSG00000212128	TAS2R13	3.38175	-4.3427	1.84454	-2.35436	0.0185547	0.0405134	7.36877	4.99615	4.54381	0	0
ENSG00000254887	LNROP	3.45988	-4.39184	1.86686	-2.35253	0.0186461	0.0406915	2.76329	9.99231	4.54381	0	0
ENSG00000270019	AC110769.2	9.97301	-2.28918	0.97392	-2.35048	0.0187491	0.0408904	11.9742	14.9885	16.877	3.23686	2.78849
ENSG00000225442	MPRIP-AS1	3.34838	-4.34152	1.84755	-2.34988	0.0187793	0.040952	4.60548	4.99615	7.14027	0	0
ENSG00000230013	CT70	3.36882	-4.3379	1.84668	-2.34903	0.0188224	0.041033	7.36877	4.28242	5.19293	0	0
ENSG00000240549	THOC7-AS1	3.39526	-4.36848	1.85998	-2.34868	0.0188403	0.0410677	2.76329	6.42363	7.78939	0	0
ENSG00000279006	AL022323.2	3.37693	-4.35122	1.85272	-2.34855	0.0188466	0.0410728	5.52657	3.56868	7.78939	0	0
ENSG00000250536	ABHD17AP3	3.43943	-4.38286	1.86699	-2.34756	0.0188968	0.0411736	4.60548	2.85495	9.73674	0	0
ENSG00000248508	SRP14-DT	3.38234	-4.36363	1.86386	-2.34118	0.0192227	0.0417696	2.76329	5.70989	8.4385	0	0
ENSG00000230499	AC108463.2	11.1132	-2.10084	0.89762	-2.34046	0.0192601	0.0418378	18.4219	12.8473	16.877	3.23686	4.18274
ENSG00000260743	AC007823.1	6.66434	-3.80399	1.62657	-2.33865	0.0193533	0.0420315	11.9742	9.99231	9.73674	1.61843	0
ENSG00000247853	AC006064.2	3.39737	-4.34803	1.8601	-2.33752	0.0194122	0.0421506	8.28986	2.85495	5.84204	0	0
ENSG00000188001	TPRG1	7.78471	-2.95709	1.26529	-2.33709	0.0194347	0.0421818	13.8164	12.1335	9.73674	3.23686	0
ENSG00000240474	RN7SL116P	3.31983	-4.33162	1.85387	-2.33653	0.0194637	0.0422359	3.68438	6.42363	6.49116	0	0
ENSG00000202400	SNORD82	3.31443	-4.3183	1.84971	-2.33458	0.0195656	0.0424392	6.44767	4.28242	5.84204	0	0
ENSG00000134538	SLCO1B1	7.76968	-2.96497	1.27191	-2.33112	0.0197471	0.0428104	8.28986	14.9885	12.3332	3.23686	0
ENSG00000222046	DCDC2B	3.28588	-4.30834	1.84923	-2.3298	0.0198169	0.0429394	5.52657	5.70989	5.19293	0	0
ENSG00000236256	DIAPH2-AS1	3.28588	-4.30834	1.84923	-2.3298	0.0198169	0.0429394	5.52657	5.70989	5.19293	0	0
ENSG00000270894	AC015849.4	3.34297	-4.32839	1.86291	-2.32346	0.0201545	0.0435889	7.36877	2.85495	6.49116	0	0
ENSG00000230069	LRRC37A15P	3.32465	-4.32313	1.86164	-2.32222	0.0202212	0.0437088	5.52657	7.8511	3.24558	0	0
ENSG00000289469	LOC105374101	11.5578	-2.118	0.912457	-2.3212	0.020276	0.0438106	20.2641	19.2709	10.3859	6.47372	1.39425
ENSG00000243103	RN7SL452P	6.56578	-3.7857	1.63437	-2.31631	0.0205413	0.0443054	9.21096	13.561	8.4385	1.61843	0
ENSG00000273521	AL162274.1	8.6712	-2.51003	1.0851	-2.31318	0.0207127	0.0446518	12.8953	12.8473	12.9823	3.23686	1.39425
ENSG00000242113	RN7SL124P	3.24441	-4.29334	1.8563	-2.31285	0.0207309	0.0446864	4.60548	6.42363	5.19293	0	0
ENSG00000230537	LINC02937	7.62152	-2.92963	1.26679	-2.31263	0.020743	0.0447078	11.0531	12.1335	11.6841	3.23686	0
ENSG00000238531	SNORD105B	3.34779	-4.32018	1.86842	-2.31221	0.020766	0.0447528	9.21096	4.28242	3.24558	0	0
ENSG00000232729	GTF2I-AS1	6.5216	-3.77052	1.63129	-2.31138	0.0208119	0.0448423	11.9742	9.27857	9.73674	1.61843	0
ENSG00000244356	RN7SL398P	3.30421	-4.3262	1.87293	-2.30986	0.0208958	0.0450092	2.76329	8.56484	5.19293	0	0
ENSG00000180613	GSX2	3.23148	-4.28837	1.8567	-2.30967	0.0209063	0.0450271	4.60548	5.70989	5.84204	0	0
ENSG00000253837	LOXL2-AS1	10.9398	-2.08476	0.902798	-2.30921	0.0209317	0.0450724	11.9742	17.1297	18.1752	3.23686	4.18274
ENSG00000242699	RN7SL516P	3.36071	-4.32534	1.87352	-2.30867	0.0209616	0.0451249	9.21096	4.99615	2.59646	0	0
ENSG00000271991	TTC32-DT	7.67466	-2.96033	1.28266	-2.30796	0.0210012	0.0451893	18.4219	7.8511	9.08762	1.61843	1.39425
ENSG00000215630	GUSBP9	6.40674	-3.7735	1.63705	-2.30507	0.0211628	0.0455039	10.1321	11.4198	9.08762	0	1.39425
ENSG00000172901	LVRN	6.40192	-3.77866	1.63953	-2.30473	0.0211819	0.045531	8.28986	9.99231	12.3332	0	1.39425
ENSG00000285909	AP002762.1	3.24711	-4.29346	1.86401	-2.30335	0.0212592	0.0456923	5.52657	3.56868	7.14027	0	0
ENSG00000109943	CRTAM	7.57129	-2.95496	1.28452	-2.30044	0.0214232	0.0460067	9.21096	17.8434	7.78939	1.61843	1.39425
ENSG00000246214	RETREG1-AS1	7.46723	-2.96975	1.2913	-2.2998	0.0214594	0.0460652	11.0531	8.56484	14.9297	0	2.78849
ENSG00000291029	FKBP9P1	8.75494	-2.57949	1.12186	-2.2993	0.0214876	0.0461212	14.7375	16.4159	8.4385	0	4.18274
ENSG00000136918	WDR38	3.239	-4.27957	1.86216	-2.29817	0.0215521	0.04625	7.36877	4.28242	4.54381	0	0
ENSG00000184357	H1-5	3.25251	-4.30653	1.87474	-2.29713	0.0216113	0.0463675	2.76329	5.70989	7.78939	0	0
ENSG00000264343	NOTCH2NLA	10.9377	-2.0598	0.897468	-2.29513	0.0217258	0.0465938	13.8164	15.7022	17.5261	4.85529	2.78849
ENSG00000240750	RN7SL559P	6.41011	-3.74936	1.63562	-2.29231	0.0218877	0.0468924	9.21096	12.1335	9.08762	1.61843	0
ENSG00000201289	RN7SKP76	3.20293	-4.27808	1.86792	-2.29029	0.0220043	0.0471278	3.68438	7.13736	5.19293	0	0
ENSG00000260948	AL390195.2	10.8508	-2.06017	0.899831	-2.28951	0.02205	0.0472158	17.5008	15.7022	13.6314	3.23686	4.18274
ENSG00000223528	AL359094.1	3.21586	-4.28306	1.871	-2.28919	0.0220686	0.0472459	3.68438	7.8511	4.54381	0	0
ENSG00000276713	Metazoa_SRP	3.1846	-4.25912	1.86404	-2.28488	0.0223198	0.047715	6.44767	4.28242	5.19293	0	0
ENSG00000286835	ENSG00000286835	10.7916	-2.0573	0.900647	-2.28424	0.0223573	0.0477753	14.7375	14.2747	17.5261	3.23686	4.18274
ENSG00000201794	RN7SKP130	3.15605	-4.24874	1.86515	-2.27796	0.0227292	0.0485119	5.52657	5.70989	4.54381	0	0
ENSG00000168280	KIF5C	3.24171	-4.29296	1.88503	-2.2774	0.0227624	0.0485608	3.68438	9.27857	3.24558	0	0
ENSG00000280269	AP000577.1	3.16898	-4.25388	1.868	-2.27725	0.0227715	0.0485754	5.52657	6.42363	3.89469	0	0
ENSG00000131730	CKMT2	3.21315	-4.26966	1.87606	-2.27587	0.0228538	0.0487276	7.36877	2.85495	5.84204	0	0
ENSG00000242894	RN7SL634P	3.21315	-4.26966	1.87606	-2.27587	0.0228538	0.0487276	7.36877	2.85495	5.84204	0	0
ENSG00000258077	AC078923.1	7.30952	-2.90391	1.27596	-2.27586	0.0228547	0.0487276	8.28986	13.561	11.6841	1.61843	1.39425
ENSG00000239367	RN7SL477P	3.14313	-4.2436	1.86559	-2.27467	0.022926	0.0488546	5.52657	4.99615	5.19293	0	0
ENSG00000275491	LINC01730	3.14313	-4.2436	1.86559	-2.27467	0.022926	0.0488546	5.52657	4.99615	5.19293	0	0
ENSG00000132965	ALOX5AP	8.4163	-2.49266	1.09611	-2.27409	0.0229607	0.0489186	11.9742	11.4198	14.2805	1.61843	2.78849
ENSG00000286360	ENSG00000286360	6.24837	-3.73668	1.64695	-2.26885	0.0232775	0.0495093	9.21096	12.8473	7.78939	0	1.39425
ENSG00000258096	SLC38A2-AS1	6.25443	-3.71201	1.63858	-2.26538	0.0234891	0.0499009	9.21096	10.706	9.73674	1.61843	0
ENSG00000225022	UBE2D3P1	8.47136	-2.47419	1.09364	-2.26235	0.0236761	0.0502521	11.0531	14.9885	11.6841	3.23686	1.39425
ENSG00000166669	ATF7IP2	9.85466	-2.24843	0.993968	-2.26208	0.0236926	0.0502765	9.21096	14.9885	18.8244	4.85529	1.39425
ENSG00000232043	AL133230.1	11.3332	-2.12885	0.941277	-2.26166	0.0237185	0.0503212	6.44767	18.5571	24.0173	4.85529	2.78849
ENSG00000200047	RN7SKP115	3.11458	-4.23312	1.87248	-2.2607	0.0237776	0.0504311	4.60548	6.42363	4.54381	0	0
ENSG00000289283	ENSG00000289283	3.13561	-4.25223	1.88427	-2.2567	0.024027	0.0509339	2.76329	6.42363	6.49116	0	0
ENSG00000005471	ABCB4	3.20023	-4.26476	1.89116	-2.2551	0.0241269	0.0510988	7.36877	2.14121	6.49116	0	0
ENSG00000140057	AK7	3.08873	-4.22272	1.87343	-2.254	0.0241959	0.0512345	4.60548	4.99615	5.84204	0	0
ENSG00000120322	PCDHB8	11.0154	-2.13495	0.947717	-2.25273	0.0242761	0.0513675	15.6586	21.4121	11.035	0	6.97123
ENSG00000236986	AL157938.2	3.14043	-4.24347	1.88366	-2.25278	0.0242733	0.0513675	4.60548	7.8511	3.24558	0	0
ENSG00000042781	USH2A	6.13417	-3.70688	1.64609	-2.25193	0.0243266	0.0514692	10.1321	10.706	8.4385	0	1.39425
ENSG00000290879	ENSG00000290879	3.12269	-4.24704	1.88686	-2.25085	0.024395	0.0515929	2.76329	5.70989	7.14027	0	0
ENSG00000196872	CRACDL	3.15065	-4.23489	1.88401	-2.2478	0.0245889	0.0519499	8.28986	3.56868	3.89469	0	0
ENSG00000231521	AL162385.2	3.07581	-4.21745	1.87837	-2.24527	0.024751	0.0522604	4.60548	4.28242	6.49116	0	0
ENSG00000271503	CCL5	3.10918	-4.21881	1.88006	-2.24397	0.0248344	0.0524154	7.36877	4.28242	3.89469	0	0
ENSG00000287735	ENSG00000287735	3.10977	-4.24176	1.89165	-2.24236	0.024938	0.0526072	2.76329	4.99615	7.78939	0	0
ENSG00000204128	C2orf72	9.6088	-2.21564	0.988855	-2.24061	0.0250513	0.0528247	16.5797	15.7022	9.73674	3.23686	2.78849
ENSG00000179846	NKPD1	3.13772	-4.22981	1.89011	-2.23787	0.0252298	0.0531579	8.28986	2.85495	4.54381	0	0
ENSG00000290040	ENSG00000290040	3.09625	-4.21358	1.88294	-2.23776	0.0252364	0.0531664	7.36877	3.56868	4.54381	0	0
ENSG00000223668	EEF1A1P24	6.11169	-3.67635	1.64295	-2.23765	0.0252437	0.0531762	9.21096	9.99231	9.73674	1.61843	0
ENSG00000173918	C1QTNF1	7.11653	-2.89151	1.29325	-2.23584	0.025362	0.0533821	11.0531	10.706	11.035	0	2.78849
ENSG00000254162	AC009812.3	3.0677	-4.20274	1.87994	-2.23556	0.0253803	0.0534099	6.44767	4.99615	3.89469	0	0
ENSG00000128918	ALDH1A2	3.08604	-4.22242	1.8892	-2.23503	0.0254156	0.0534732	3.68438	7.8511	3.89469	0	0
ENSG00000134551	PRH2	7.14034	-2.85525	1.27787	-2.23438	0.025458	0.0535467	12.8953	10.706	9.08762	1.61843	1.39425
ENSG00000261451	AC104964.2	3.08063	-4.20812	1.88369	-2.23397	0.0254849	0.0535974	6.44767	5.70989	3.24558	0	0
ENSG00000224000	Z97198.1	7.30016	-2.92016	1.3078	-2.23288	0.0255572	0.0537298	16.5797	9.99231	7.14027	0	2.78849
ENSG00000234703	AF015262.1	3.06289	-4.21212	1.88667	-2.23257	0.0255775	0.0537539	4.60548	3.56868	7.14027	0	0
ENSG00000239544	AL442663.1	3.06289	-4.21212	1.88667	-2.23257	0.0255775	0.0537539	4.60548	3.56868	7.14027	0	0
ENSG00000262171	AC130651.1	3.06289	-4.21212	1.88667	-2.23257	0.0255775	0.0537539	4.60548	3.56868	7.14027	0	0
ENSG00000162383	SLC1A7	8.34154	-2.44835	1.09774	-2.23035	0.0257244	0.0540298	11.0531	14.9885	11.035	3.23686	1.39425
ENSG00000229419	RALGAPA1P1	8.24982	-2.45596	1.1012	-2.23027	0.0257298	0.0540357	12.8953	13.561	10.3859	1.61843	2.78849
ENSG00000241172	RN7SL70P	3.09355	-4.21359	1.89211	-2.22693	0.0259519	0.054458	6.44767	6.42363	2.59646	0	0
ENSG00000104313	EYA1	5.98391	-3.67652	1.65405	-2.22273	0.0262337	0.0549605	7.36877	11.4198	9.73674	0	1.39425
ENSG00000249715	FER1L5	3.02623	-4.18659	1.88357	-2.22269	0.0262367	0.0549612	5.52657	5.70989	3.89469	0	0
ENSG00000287167	ENSG00000287167	3.01331	-4.18121	1.88224	-2.2214	0.0263239	0.055105	5.52657	4.99615	4.54381	0	0
ENSG00000160183	TMPRSS3	3.03916	-4.192	1.88874	-2.21947	0.0264549	0.0553455	5.52657	6.42363	3.24558	0	0
ENSG00000278963	AC005921.3	6.0654	-3.67258	1.65483	-2.21931	0.0264655	0.0553621	6.44767	9.27857	12.9823	1.61843	0
ENSG00000278896	AC025031.5	3.11188	-4.23278	1.90855	-2.21779	0.0265689	0.0555337	3.68438	9.27857	2.59646	0	0
ENSG00000270116	AP001429.1	3.08392	-4.23089	1.90883	-2.21649	0.0266579	0.0556861	2.76329	3.56868	9.08762	0	0
ENSG00000145794	MEGF10	3.00038	-4.17583	1.88462	-2.21574	0.0267091	0.055765	5.52657	4.28242	5.19293	0	0
ENSG00000227014	FKBP14-AS1	9.41436	-2.18268	0.986394	-2.21278	0.0269126	0.056122	16.5797	12.1335	12.3332	3.23686	2.78849
ENSG00000241666	AL031733.2	5.99894	-3.66583	1.65751	-2.21165	0.0269912	0.0562633	12.8953	8.56484	7.14027	0	1.39425
ENSG00000236714	LINC01844	3.05208	-4.19747	1.89828	-2.2112	0.027022	0.0563162	5.52657	7.13736	2.59646	0	0
ENSG00000240175	MAGI1-AS1	3.01872	-4.19566	1.89926	-2.20911	0.027167	0.05659	2.76329	7.13736	5.19293	0	0
ENSG00000271334	LINC02104	3.01872	-4.19566	1.89926	-2.20911	0.027167	0.05659	2.76329	7.13736	5.19293	0	0
ENSG00000244363	RPL7P23	2.97184	-4.16485	1.88843	-2.20545	0.0274225	0.0570535	4.60548	5.70989	4.54381	0	0
ENSG00000267122	LOC124904611	2.97184	-4.16485	1.88843	-2.20545	0.0274225	0.0570535	4.60548	5.70989	4.54381	0	0
ENSG00000273175	BX323046.1	2.97184	-4.16485	1.88843	-2.20545	0.0274225	0.0570535	4.60548	5.70989	4.54381	0	0
ENSG00000204444	APOM	9.37019	-2.17691	0.98988	-2.19916	0.0278663	0.0578666	14.7375	15.7022	10.3859	3.23686	2.78849
ENSG00000276853	AC026124.2	8.26808	-2.50493	1.13973	-2.19782	0.0279616	0.0580412	7.36877	13.561	16.2279	0	4.18274
ENSG00000202314	SNORD6	7.03088	-2.87067	1.30766	-2.19526	0.0281447	0.0583979	12.8953	7.13736	12.3332	0	2.78849
ENSG00000277895	AC135279.3	2.97994	-4.17948	1.90452	-2.19451	0.0281991	0.0585048	2.76329	4.99615	7.14027	0	0
ENSG00000273445	AC133644.2	2.97454	-4.16501	1.90164	-2.19023	0.0285079	0.0591042	5.52657	2.85495	6.49116	0	0
ENSG00000245017	LINC02453	3.01601	-4.18159	1.91017	-2.18912	0.0285879	0.0592583	6.44767	2.14121	6.49116	0	0
ENSG00000279021	AC092139.2	3.01601	-4.18159	1.91017	-2.18912	0.0285879	0.0592583	6.44767	2.14121	6.49116	0	0
ENSG00000270426	AC099343.2	2.93036	-4.14822	1.89957	-2.18377	0.0289791	0.0599972	3.68438	6.42363	4.54381	0	0
ENSG00000177025	C19orf18	2.93306	-4.14839	1.90035	-2.18296	0.029039	0.0600971	4.60548	3.56868	6.49116	0	0
ENSG00000222744	RN7SKP166	2.94329	-4.15368	1.90339	-2.18225	0.0290912	0.0601692	3.68438	7.13736	3.89469	0	0
ENSG00000243424	RN7SL107P	2.94329	-4.15368	1.90339	-2.18225	0.0290912	0.0601692	3.68438	7.13736	3.89469	0	0
ENSG00000258987	AL132642.1	2.94329	-4.15368	1.90339	-2.18225	0.0290912	0.0601692	3.68438	7.13736	3.89469	0	0
ENSG00000253369	AC131902.1	2.95621	-4.15912	1.9105	-2.17698	0.0294823	0.0608809	3.68438	7.8511	3.24558	0	0
ENSG00000254526	AC090791.1	8.08597	-2.45923	1.12977	-2.17676	0.0294986	0.0609086	11.9742	9.99231	14.2805	0	4.18274
ENSG00000136010	ALDH1L2	6.86229	-2.84034	1.30761	-2.17216	0.0298437	0.0615661	8.28986	12.8473	10.3859	0	2.78849
ENSG00000116833	NR5A2	6.92216	-2.80259	1.29042	-2.17185	0.0298667	0.0616012	13.8164	9.99231	7.78939	1.61843	1.39425
ENSG00000258439	LOC100419503	2.91203	-4.12743	1.90242	-2.16956	0.0300399	0.0619091	6.44767	3.56868	4.54381	0	0
ENSG00000280039	RN7SKP23	2.91203	-4.12743	1.90242	-2.16956	0.0300399	0.0619091	6.44767	3.56868	4.54381	0	0
ENSG00000290091	ENSG00000290091	2.91203	-4.12743	1.90242	-2.16956	0.0300399	0.0619091	6.44767	3.56868	4.54381	0	0
ENSG00000251165	F11-AS1	2.99498	-4.1617	1.91947	-2.16815	0.030147	0.0621053	8.28986	2.14121	4.54381	0	0
ENSG00000180189	HMGB1P14	2.89159	-4.13157	1.90587	-2.16781	0.0301731	0.0621466	3.68438	4.28242	6.49116	0	0
ENSG00000289347	ENSG00000289347	8.1465	-2.39936	1.10689	-2.16767	0.0301841	0.0621631	15.6586	10.706	9.73674	3.23686	1.39425
ENSG00000272010	AC100814.1	2.92014	-4.14277	1.91208	-2.16664	0.0302627	0.062294	4.60548	2.85495	7.14027	0	0
ENSG00000189129	PLAC9	3.00309	-4.18935	1.93435	-2.16577	0.0303291	0.0623874	1.84219	9.27857	3.89469	0	0
ENSG00000223006	RN7SKP137	2.9514	-4.1679	1.92438	-2.16584	0.0303234	0.0623874	1.84219	6.42363	6.49116	0	0
ENSG00000257957	QRSL1P3	3.00309	-4.18935	1.93435	-2.16577	0.0303291	0.0623874	1.84219	9.27857	3.89469	0	0
ENSG00000248468	LOC105374114	2.89641	-4.12167	1.90517	-2.16342	0.0305091	0.0627018	5.52657	5.70989	3.24558	0	0
ENSG00000267253	WHSC1L2P	2.87056	-4.11036	1.90211	-2.16095	0.0306993	0.0630614	5.52657	4.28242	4.54381	0	0
ENSG00000287643	ENSG00000287643	2.87056	-4.11036	1.90211	-2.16095	0.0306993	0.0630614	5.52657	4.28242	4.54381	0	0
ENSG00000288888	ENSG00000288888	2.87056	-4.11036	1.90211	-2.16095	0.0306993	0.0630614	5.52657	4.28242	4.54381	0	0
ENSG00000200867	RN7SKP36	2.93847	-4.16237	1.92701	-2.16001	0.0307717	0.0631977	1.84219	5.70989	7.14027	0	0
ENSG00000243124	RN7SL643P	2.89911	-4.12193	1.91066	-2.15734	0.0309795	0.0635677	6.44767	2.85495	5.19293	0	0
ENSG00000235513	L3MBTL2-AS1	2.88889	-4.13119	1.91691	-2.15513	0.0311516	0.0638955	2.76329	7.13736	4.54381	0	0
ENSG00000188511	MIR3667HG	2.94058	-4.13919	1.92091	-2.1548	0.0311771	0.0639417	7.36877	2.14121	5.19293	0	0
ENSG00000243709	LEFTY1	2.86304	-4.12004	1.91567	-2.1507	0.0314995	0.0644372	2.76329	5.70989	5.84204	0	0
ENSG00000106302	HYAL4	2.82909	-4.09317	1.9068	-2.14662	0.0318237	0.0650426	4.60548	4.99615	4.54381	0	0
ENSG00000289017	ENSG00000289017	2.82909	-4.09317	1.9068	-2.14662	0.0318237	0.0650426	4.60548	4.99615	4.54381	0	0
ENSG00000223273	RN7SKP172	2.85494	-4.10458	1.91309	-2.14553	0.0319108	0.0651857	4.60548	6.42363	3.24558	0	0
ENSG00000224261	RPSAP18	2.81616	-4.08745	1.90933	-2.14078	0.0322919	0.0658569	4.60548	4.28242	5.19293	0	0
ENSG00000261572	AC097639.1	5.61276	-3.57576	1.6704	-2.14066	0.0323018	0.0658705	9.21096	6.42363	11.035	0	1.39425
ENSG00000176928	GCNT4	5.60254	-3.58141	1.67492	-2.13826	0.0324957	0.0662139	5.52657	10.706	10.3859	0	1.39425
ENSG00000254453	NAV2-AS2	2.94869	-4.15393	1.94284	-2.13807	0.0325114	0.0662347	5.52657	1.42747	7.78939	0	0
ENSG00000249293	AC091868.2	2.8372	-4.10858	1.92498	-2.13435	0.032814	0.0667968	2.76329	4.28242	7.14027	0	0
ENSG00000232587	EEF1A1P3	5.61343	-3.54842	1.66318	-2.13351	0.0328825	0.0669232	7.36877	9.99231	9.08762	1.61843	0
ENSG00000286341	ENSG00000286341	5.59173	-3.56384	1.67092	-2.13286	0.0329364	0.0670198	11.0531	6.42363	9.08762	0	1.39425
ENSG00000231616	LOC124900638	5.5767	-3.57541	1.67706	-2.13195	0.0330113	0.0671589	5.52657	9.27857	11.6841	0	1.39425
ENSG00000102349	KLF8	2.80324	-4.08169	1.91578	-2.13056	0.0331257	0.0673411	4.60548	3.56868	5.84204	0	0
ENSG00000238290	ERRFI1-DT	6.88675	-2.75946	1.29519	-2.13054	0.0331268	0.0673411	12.8953	8.56484	9.73674	3.23686	0
ENSG00000286313	ENSG00000286313	5.54756	-3.55455	1.66909	-2.12963	0.0332023	0.0674812	9.21096	9.99231	7.14027	0	1.39425
ENSG00000173401	GLIPR1L1	5.62153	-3.55658	1.67238	-2.12666	0.0334487	0.0679089	5.52657	9.27857	11.6841	1.61843	0
ENSG00000288955	ENSG00000288955	2.80054	-4.08148	1.9195	-2.12633	0.0334759	0.0679575	3.68438	6.42363	3.89469	0	0
ENSG00000120949	TNFRSF8	5.60532	-3.53923	1.66698	-2.12314	0.0337422	0.0684512	9.21096	10.706	6.49116	1.61843	0
ENSG00000237877	LINC01473	5.60532	-3.53923	1.66698	-2.12314	0.0337422	0.0684512	9.21096	10.706	6.49116	1.61843	0
ENSG00000241032	RN7SL709P	2.84953	-4.08925	1.92618	-2.12298	0.0337552	0.0684709	7.36877	4.28242	2.59646	0	0
ENSG00000201758	RN7SKP55	2.77469	-4.06995	1.91761	-2.1224	0.033804	0.068523	3.68438	4.99615	5.19293	0	0
ENSG00000204049	AL391421.1	2.77469	-4.06995	1.91761	-2.1224	0.033804	0.068523	3.68438	4.99615	5.19293	0	0
ENSG00000215156	AC138409.1	2.77469	-4.06995	1.91761	-2.1224	0.033804	0.068523	3.68438	4.99615	5.19293	0	0
ENSG00000281195	AC007878.1	6.65829	-2.75892	1.30114	-2.12038	0.0339737	0.0688334	7.36877	9.27857	13.6314	1.61843	1.39425
ENSG00000230865	TSEN15P1	5.61824	-3.54215	1.6707	-2.12016	0.0339923	0.0688575	9.21096	11.4198	5.84204	1.61843	0
ENSG00000234405	Z69733.1	10.2941	-2.02114	0.953946	-2.11872	0.0341142	0.0690909	17.5008	11.4198	15.5788	0	6.97123
ENSG00000269535	AC010320.4	5.48834	-3.54842	1.67518	-2.11823	0.0341558	0.0691564	6.44767	8.56484	11.035	0	1.39425
ENSG00000256006	AC084117.1	6.61623	-2.73751	1.29275	-2.11759	0.0342102	0.0692178	11.0531	9.27857	9.73674	1.61843	1.39425
ENSG00000289507	ENSG00000289507	7.86905	-2.39449	1.13118	-2.11681	0.0342763	0.069338	6.44767	13.561	14.9297	1.61843	2.78849
ENSG00000278596	MIR6077	2.82368	-4.07763	1.92754	-2.11546	0.0343911	0.0695228	7.36877	2.85495	3.89469	0	0
ENSG00000264630	PRKCA-AS1	2.79032	-4.07585	1.92675	-2.1154	0.0343961	0.0695262	4.60548	2.85495	6.49116	0	0
ENSG00000185742	C11orf87	2.82157	-4.10229	1.94023	-2.11434	0.0344866	0.0696955	1.84219	6.42363	5.84204	0	0
ENSG00000133863	TEX15	2.78221	-4.05971	1.92232	-2.11188	0.034697	0.0700798	6.44767	3.56868	3.89469	0	0
ENSG00000206561	COLQ	2.80865	-4.09654	1.94212	-2.10931	0.0349177	0.0704844	1.84219	5.70989	6.49116	0	0
ENSG00000145087	STXBP5L	5.46191	-3.52721	1.67621	-2.10428	0.0353537	0.0712466	11.0531	6.42363	8.4385	0	1.39425
ENSG00000091831	ESR1	5.57735	-3.53827	1.68191	-2.10373	0.0354024	0.0713239	8.28986	4.99615	12.9823	1.61843	0
ENSG00000144481	TRPM8	2.75366	-4.04775	1.92407	-2.10374	0.0354014	0.0713239	5.52657	4.99615	3.24558	0	0
ENSG00000244003	RN7SL143P	2.82098	-4.07769	1.93849	-2.10353	0.0354192	0.0713509	6.44767	5.70989	1.94735	0	0
ENSG00000260213	CENPN-AS1	5.51967	-3.5116	1.66946	-2.10344	0.0354274	0.0713604	11.0531	7.13736	7.78939	1.61843	0
ENSG00000279652	Z82217.1	2.88407	-4.13854	1.97032	-2.10044	0.0356906	0.0718005	0.921096	5.70989	7.78939	0	0
ENSG00000222413	RN7SKP125	2.76659	-4.05376	1.93101	-2.09929	0.0357912	0.0719883	5.52657	5.70989	2.59646	0	0
ENSG00000206603	SNORA22B	5.39189	-3.51139	1.6735	-2.09824	0.0358843	0.0721602	9.21096	8.56484	7.78939	0	1.39425
ENSG00000289602	ENSG00000289602	2.73322	-4.05204	1.93296	-2.09629	0.0360564	0.0724866	2.76329	5.70989	5.19293	0	0
ENSG00000243951	RN7SL308P	2.72781	-4.03588	1.92554	-2.09597	0.036085	0.072516	5.52657	3.56868	4.54381	0	0
ENSG00000284948	LOC254896	2.72781	-4.03588	1.92554	-2.09597	0.036085	0.072516	5.52657	3.56868	4.54381	0	0
ENSG00000289280	ENSG00000289280	2.72781	-4.03588	1.92554	-2.09597	0.036085	0.072516	5.52657	3.56868	4.54381	0	0
ENSG00000227634	LINC01714	5.37896	-3.50828	1.674	-2.09575	0.0361044	0.0725409	9.21096	7.8511	8.4385	0	1.39425
ENSG00000170430	MGMT	2.7203	-4.04612	1.93518	-2.09082	0.0365443	0.0733254	2.76329	4.99615	5.84204	0	0
ENSG00000199883	RN7SKP90	2.7203	-4.04612	1.93518	-2.09082	0.0365443	0.0733254	2.76329	4.99615	5.84204	0	0
ENSG00000275017	AL353748.2	2.7203	-4.04612	1.93518	-2.09082	0.0365443	0.0733254	2.76329	4.99615	5.84204	0	0
ENSG00000225092	AL355336.1	2.69927	-4.02376	1.9274	-2.08767	0.036828	0.0738375	4.60548	4.99615	3.89469	0	0
ENSG00000233783	AP001442.1	2.73592	-4.05211	1.94122	-2.08741	0.0368514	0.0738773	3.68438	2.85495	7.14027	0	0
ENSG00000232229	LINC00865	2.71219	-4.02976	1.93095	-2.08693	0.0368946	0.0739496	4.60548	5.70989	3.24558	0	0
ENSG00000248100	AC087257.1	2.71219	-4.02976	1.93095	-2.08693	0.0368946	0.0739496	4.60548	5.70989	3.24558	0	0
ENSG00000230188	RPL21P83	2.75636	-4.0482	1.9422	-2.08434	0.0371294	0.0743843	6.44767	2.14121	5.19293	0	0
ENSG00000178460	MCMDC2	2.71489	-4.02997	1.93402	-2.08372	0.0371854	0.074481	5.52657	2.85495	5.19293	0	0
ENSG00000173237	C11orf86	2.70737	-4.0401	1.94041	-2.08208	0.0373349	0.0747528	2.76329	4.28242	6.49116	0	0
ENSG00000290074	ENSG00000290074	5.3694	-3.47699	1.6717	-2.07992	0.0375333	0.0751137	8.28986	7.8511	9.08762	1.61843	0
ENSG00000115221	ITGB6	5.34501	-3.49276	1.68062	-2.07825	0.0376863	0.0753908	11.0531	7.13736	7.14027	0	1.39425
ENSG00000154493	C10orf90	6.50203	-2.70781	1.30323	-2.07777	0.0377306	0.0754507	11.9742	7.13736	10.3859	1.61843	1.39425
ENSG00000215210	RBMXP2	6.45786	-2.69966	1.29928	-2.07781	0.0377265	0.0754507	10.1321	10.706	8.4385	1.61843	1.39425
ENSG00000249852	AC145676.1	2.67342	-4.01172	1.93331	-2.07506	0.0379811	0.0758927	4.60548	3.56868	5.19293	0	0
[truncated: 151 more rows]

## Sheet: Upreg.20.3x2
GeneID	symbol	baseMean	log2FoldChange	lfcSE	stat	pvalue	padj	MDAMB231.rep1	MDAMB231.rep2	MDAMB231.rep3	MDAMB231.25.rep1	MDAMB231.25.rep2	MDAMB231.25.rep3
[truncated: 1,199 more rows]
